# Supplementary material for: A second monoclinic polymorph of 1-benzyl-N-methyl-1H-pyrrole-2-carboxamide
Source: Acta Crystallogr Sect E Struct Rep Online. 2011 Aug 2;67(Pt 9):o2235. doi: 10.1107/S1600536811030364 (PMC3200776; doi:10.1107/S1600536811030364)
Supplement: Supplementary file 1 [file e-67-o2235-sup1.cif]

##############################################################################
#                                                                            #
# This CIF contains the data in a paper accepted for publication in          #
# Acta Crystallographica Section E. It conforms to the requirements of       #
# Notes for Authors for Acta Crystallographica Section E, and has been       #
# peer reviewed under the auspices of the IUCr Commission on Journals.       #
#                                                                            #
# Full details of the Crystallographic Information File format               #
# are given in the paper "The Crystallographic Information File (CIF):       #
# a New Standard Archive File for Crystallography" by S. R. Hall, F. H.      #
# Allen and I. D. Brown [Acta Cryst. (1991), A47, 655-685].                  #
#                                                                            #
# The current version of the core CIF dictionary is obtainable from          #
# ftp://ftp.iucr.org/pub/cif_core.dic.                                       #
#                                                                            #
# Software is freely available for graphical display of the structure(s)     #
# in this CIF. For information consult the CIF software page                 #
# http://www.iucr.org/resources/cif/software.                                #
#                                                                            #
# This file may be used for bona fide research purposes within the           #
# scientific community so long as proper attribution is given to the journal # 
# article from which it was obtained.                                        #
#                                                                            #
##############################################################################
data_I
_audit_creation_method     SHELXL-97
_chemical_name_systematic
;
1-Benzyl-<i>N</i>-methyl-1<i>H</i>-pyrrole-2-carboxamide
;
_chemical_name_common     ?
_chemical_formula_moiety     'C13 H14 N2 O'
_chemical_formula_sum     'C13 H14 N2 O'
_chemical_formula_iupac     'C13 H14 N2 O'
_chemical_formula_weight     214.26
_chemical_melting_point     360
_symmetry_cell_setting     monoclinic
_symmetry_space_group_name_H-M     'P 21/c'
loop_
    _symmetry_equiv_pos_as_xyz
    'x, y, z'
    '-x, y+1/2, -z+1/2'
    '-x, -y, -z'
    'x, -y-1/2, z-1/2'
_cell_length_a     5.4326(4)
_cell_length_b     22.5218(16)
_cell_length_c     9.7358(5)
_cell_angle_alpha     90.00
_cell_angle_beta     101.676(6)
_cell_angle_gamma     90.00
_cell_volume     1166.55(13)
_cell_formula_units_Z     4
_cell_measurement_reflns_used     1936
_cell_measurement_theta_min     3.4471
_cell_measurement_theta_max     29.1862
_cell_measurement_temperature     293(2)
_exptl_crystal_description     prism
_exptl_crystal_colour     colorless
_exptl_crystal_size_max     0.50
_exptl_crystal_size_mid     0.28
_exptl_crystal_size_min     0.19
_exptl_crystal_density_diffrn     1.220
_exptl_crystal_density_meas     ?
_exptl_crystal_density_method     'not measured'
_exptl_crystal_F_000     456
_exptl_absorpt_coefficient_mu     0.079
_exptl_absorpt_correction_type     multi-scan
_exptl_absorpt_process_details     '(CrysAlis PRO; Oxford Diffraction, 2010)'
_exptl_absorpt_correction_T_min     0.9616
_exptl_absorpt_correction_T_max     0.9852
_exptl_special_details
;
;
_diffrn_ambient_temperature     293(2)
_diffrn_radiation_type     MoK\a
_diffrn_radiation_wavelength     0.71073
_diffrn_radiation_source     'fine-focus sealed tube'
_diffrn_radiation_monochromator     graphite
_diffrn_measurement_device_type     'Oxford Gemini S Ultra area-detector'
_diffrn_measurement_method     '\f and \w'
_diffrn_detector_area_resol_mean     .
_diffrn_reflns_number     5327
_diffrn_reflns_av_R_equivalents     0.0254
_diffrn_reflns_av_sigmaI/netI     0.0398
_diffrn_reflns_theta_min     3.45
_diffrn_reflns_theta_max     26.99
_diffrn_reflns_theta_full     26.99
_diffrn_measured_fraction_theta_max     0.986
_diffrn_measured_fraction_theta_full     0.986
_diffrn_reflns_limit_h_min     -6
_diffrn_reflns_limit_h_max     6
_diffrn_reflns_limit_k_min     -28
_diffrn_reflns_limit_k_max     22
_diffrn_reflns_limit_l_min     -12
_diffrn_reflns_limit_l_max     11
_diffrn_standards_number     0
_diffrn_standards_interval_count     .
_diffrn_standards_interval_time     .
_diffrn_standards_decay_%     ?
_refine_special_details
;
Refinement of <i>F</i>^2^ against ALL reflections. The weighted <i>R</i>-factor
<i>wR</i> and goodness of fit <i>S</i> are based on <i>F</i>^2^, conventional
<i>R</i>-factors <i>R</i> are based on <i>F</i>, with <i>F</i> set to zero for
negative <i>F</i>^2^. The threshold expression of <i>F</i>^2^ >
\s(<i>F</i>^2^) is used only for calculating <i>R</i>-factors(gt) <i>etc</i>.
and is not relevant to the choice of reflections for refinement.
<i>R</i>-factors based on <i>F</i>^2^ are statistically about twice as large
as those based on <i>F</i>, and <i>R</i>- factors based on ALL data will be
even larger.
;
_reflns_number_total     2504
_reflns_number_gt     1597
_reflns_threshold_expression     I>2\s(I)
_refine_ls_structure_factor_coef     Fsqd
_refine_ls_matrix_type     full
_refine_ls_R_factor_all     0.1008
_refine_ls_R_factor_gt     0.0632
_refine_ls_wR_factor_gt     0.1452
_refine_ls_wR_factor_ref     0.1687
_refine_ls_goodness_of_fit_ref     1.024
_refine_ls_restrained_S_all     1.024
_refine_ls_number_reflns     2504
_refine_ls_number_parameters     150
_refine_ls_number_restraints     0
_refine_ls_hydrogen_treatment     mixed
_refine_ls_weighting_scheme     calc
_refine_ls_weighting_details
         'calc w=1/[\s^2^(Fo^2^)+(0.0629P)^2^+0.3194P] where P=(Fo^2^+2Fc^2^)/3'
_atom_sites_solution_hydrogens     geom
_atom_sites_solution_primary     direct
_atom_sites_solution_secondary     difmap
_refine_ls_shift/su_max     0.004
_refine_ls_shift/su_mean     0.001
_refine_diff_density_max     0.174
_refine_diff_density_min     -0.155
_refine_ls_extinction_method     none
_refine_ls_extinction_coef     ?
loop_
    _atom_type_symbol
    _atom_type_description
    _atom_type_scat_dispersion_real
    _atom_type_scat_dispersion_imag
    _atom_type_scat_source
    'C' 'C' 0.0033 0.0016
                         'International Tables Vol C Tables 4.2.6.8 and 6.1.1.4'
    'H' 'H' 0.0000 0.0000
                         'International Tables Vol C Tables 4.2.6.8 and 6.1.1.4'
    'N' 'N' 0.0061 0.0033
                         'International Tables Vol C Tables 4.2.6.8 and 6.1.1.4'
    'O' 'O' 0.0106 0.0060
                         'International Tables Vol C Tables 4.2.6.8 and 6.1.1.4'
_computing_data_collection     'CrysAlis PRO (Oxford Diffraction, 2010)'
_computing_cell_refinement     'CrysAlis PRO (Oxford Diffraction, 2010)'
_computing_data_reduction     'CrysAlis PRO (Oxford Diffraction, 2010)'
_computing_structure_solution     'SHELXS97 (Sheldrick, 2008)'
_computing_structure_refinement     'SHELXL97 (Sheldrick, 2008)'
_computing_molecular_graphics     'SHELXTL (Sheldrick, 2008)'
_computing_publication_material     'SHELXTL (Sheldrick, 2008)'
loop_
    _atom_site_type_symbol
    _atom_site_label
    _atom_site_fract_x
    _atom_site_fract_y
    _atom_site_fract_z
    _atom_site_U_iso_or_equiv
    _atom_site_adp_type
    _atom_site_calc_flag
    _atom_site_refinement_flags
    _atom_site_occupancy
    _atom_site_symmetry_multiplicity
    _atom_site_disorder_assembly
    _atom_site_disorder_group
    C C5 0.0889(4) 0.28312(9) 0.60936(19) 0.0517(5) Uani d . 1 1 . .
    C C4 0.2716(4) 0.32716(10) 0.6779(2) 0.0543(5) Uani d . 1 1 . .
    N N1 0.4311(3) 0.35726(9) 0.6084(2) 0.0652(5) Uani d . 1 1 . .
    O O1 0.0465(4) 0.27429(8) 0.48276(15) 0.0877(6) Uani d . 1 1 . .
    N N2 -0.0360(4) 0.25434(9) 0.6916(2) 0.0688(6) Uani d . 1 1 . .
    C C8 0.2613(4) 0.39425(10) 0.3667(2) 0.0590(6) Uani d . 1 1 . .
    C C7 0.4436(5) 0.35414(12) 0.4599(2) 0.0729(7) Uani d . 1 1 . .
    H H7A 0.4117 0.3135 0.4281 0.088 Uiso calc R 1 1 . .
    H H7B 0.6127 0.3643 0.4501 0.088 Uiso calc R 1 1 . .
    C C9 0.0783(4) 0.42544(11) 0.4135(3) 0.0681(6) Uani d . 1 1 . .
    H H9 0.0665 0.4229 0.5073 0.082 Uiso calc R 1 1 . .
    C C3 0.3192(5) 0.34701(11) 0.8140(2) 0.0719(7) Uani d . 1 1 . .
    H H3 0.2398 0.3342 0.8848 0.086 Uiso calc R 1 1 . .
    C C1 0.5712(5) 0.39542(13) 0.6999(3) 0.0870(8) Uani d . 1 1 . .
    H H1 0.6916 0.4213 0.6787 0.104 Uiso calc R 1 1 . .
    C C11 -0.0747(6) 0.46500(12) 0.1851(3) 0.0847(8) Uani d . 1 1 . .
    H H11 -0.1872 0.4888 0.1244 0.102 Uiso calc R 1 1 . .
    C C6 -0.2303(5) 0.21166(12) 0.6402(3) 0.0819(8) Uani d . 1 1 . .
    H H6A -0.3890 0.2266 0.6541 0.123 Uiso calc R 1 1 . .
    H H6B -0.1930 0.1750 0.6903 0.123 Uiso calc R 1 1 . .
    H H6C -0.2385 0.2050 0.5420 0.123 Uiso calc R 1 1 . .
    C C12 0.1055(6) 0.43425(15) 0.1372(3) 0.0962(9) Uani d . 1 1 . .
    H H12 0.1160 0.4368 0.0432 0.115 Uiso calc R 1 1 . .
    C C10 -0.0895(5) 0.46073(12) 0.3229(3) 0.0799(7) Uani d . 1 1 . .
    H H10 -0.2130 0.4816 0.3561 0.096 Uiso calc R 1 1 . .
    C C13 0.2726(5) 0.39933(13) 0.2273(3) 0.0830(8) Uani d . 1 1 . .
    H H13 0.3960 0.3787 0.1933 0.100 Uiso calc R 1 1 . .
    C C2 0.5084(5) 0.38987(14) 0.8271(3) 0.0911(9) Uani d . 1 1 . .
    H H2 0.5783 0.4107 0.9080 0.109 Uiso calc R 1 1 . .
    H H2A 0.002(5) 0.2599(12) 0.781(3) 0.092(9) Uiso d . 1 1 . .
loop_
    _atom_site_aniso_label
    _atom_site_aniso_U_11
    _atom_site_aniso_U_22
    _atom_site_aniso_U_33
    _atom_site_aniso_U_12
    _atom_site_aniso_U_13
    _atom_site_aniso_U_23
    C5 0.0605(12) 0.0601(13) 0.0343(9) 0.0096(10) 0.0092(8) 0.0024(9)
    C4 0.0544(12) 0.0661(13) 0.0408(10) 0.0075(10) 0.0060(8) 0.0031(9)
    N1 0.0503(10) 0.0815(14) 0.0631(11) 0.0025(10) 0.0095(9) 0.0076(10)
    O1 0.1194(15) 0.1092(14) 0.0364(8) -0.0265(12) 0.0205(8) -0.0120(8)
    N2 0.0875(15) 0.0786(14) 0.0402(10) -0.0144(11) 0.0126(10) 0.0021(10)
    C8 0.0509(12) 0.0652(14) 0.0648(13) -0.0049(10) 0.0206(10) 0.0075(11)
    C7 0.0605(14) 0.0972(19) 0.0682(14) 0.0108(13) 0.0297(11) 0.0171(13)
    C9 0.0659(14) 0.0742(15) 0.0658(14) 0.0021(12) 0.0176(11) 0.0046(12)
    C3 0.0807(17) 0.0841(17) 0.0457(12) 0.0007(14) 0.0000(11) -0.0033(11)
    C1 0.0592(15) 0.097(2) 0.096(2) -0.0110(14) -0.0053(14) 0.0067(17)
    C11 0.091(2) 0.0721(17) 0.0839(19) 0.0001(15) 0.0011(15) 0.0179(14)
    C6 0.0880(19) 0.0753(17) 0.0811(17) -0.0126(14) 0.0140(14) 0.0068(13)
    C12 0.107(2) 0.114(2) 0.0689(17) 0.005(2) 0.0211(16) 0.0241(17)
    C10 0.0772(17) 0.0731(16) 0.0878(18) 0.0086(14) 0.0127(14) -0.0016(15)
    C13 0.0811(18) 0.103(2) 0.0721(16) 0.0089(16) 0.0330(14) 0.0104(15)
    C2 0.0860(19) 0.097(2) 0.0756(18) -0.0090(17) -0.0194(15) -0.0136(16)
_geom_special_details
;
All e.s.d.'s (except the e.s.d. in the dihedral angle between two l.s. planes)
are estimated using the full covariance matrix. The cell e.s.d.'s are taken
into account individually in the estimation of e.s.d.'s in distances, angles
and torsion angles; correlations between e.s.d.'s in cell parameters are only
used when they are defined by crystal symmetry. An approximate (isotropic)
treatment of cell e.s.d.'s is used for estimating e.s.d.'s involving l.s.
planes.
;
loop_
    _geom_bond_atom_site_label_1
    _geom_bond_atom_site_label_2
    _geom_bond_site_symmetry_2
    _geom_bond_distance
    _geom_bond_publ_flag
    C5 O1 . 1.223(2) ?
    C5 N2 . 1.320(3) ?
    C5 C4 . 1.465(3) ?
    C4 C3 . 1.372(3) ?
    C4 N1 . 1.381(3) ?
    N1 C1 . 1.356(3) ?
    N1 C7 . 1.462(3) ?
    N2 C6 . 1.440(3) ?
    N2 H2A . 0.86(3) ?
    C8 C9 . 1.369(3) ?
    C8 C13 . 1.376(3) ?
    C8 C7 . 1.502(3) ?
    C7 H7A . 0.9700 ?
    C7 H7B . 0.9700 ?
    C9 C10 . 1.384(3) ?
    C9 H9 . 0.9300 ?
    C3 C2 . 1.397(4) ?
    C3 H3 . 0.9300 ?
    C1 C2 . 1.355(4) ?
    C1 H1 . 0.9300 ?
    C11 C12 . 1.356(4) ?
    C11 C10 . 1.363(4) ?
    C11 H11 . 0.9300 ?
    C6 H6A . 0.9600 ?
    C6 H6B . 0.9600 ?
    C6 H6C . 0.9600 ?
    C12 C13 . 1.374(4) ?
    C12 H12 . 0.9300 ?
    C10 H10 . 0.9300 ?
    C13 H13 . 0.9300 ?
    C2 H2 . 0.9300 ?
loop_
    _geom_angle_atom_site_label_1
    _geom_angle_atom_site_label_2
    _geom_angle_atom_site_label_3
    _geom_angle_site_symmetry_1
    _geom_angle_site_symmetry_3
    _geom_angle
    _geom_angle_publ_flag
    O1 C5 N2 . . 121.1(2) ?
    O1 C5 C4 . . 122.79(19) ?
    N2 C5 C4 . . 116.09(18) ?
    C3 C4 N1 . . 107.4(2) ?
    C3 C4 C5 . . 129.7(2) ?
    N1 C4 C5 . . 122.89(17) ?
    C1 N1 C4 . . 108.3(2) ?
    C1 N1 C7 . . 123.2(2) ?
    C4 N1 C7 . . 128.4(2) ?
    C5 N2 C6 . . 123.2(2) ?
    C5 N2 H2A . . 119.7(19) ?
    C6 N2 H2A . . 117.1(18) ?
    C9 C8 C13 . . 117.8(2) ?
    C9 C8 C7 . . 122.8(2) ?
    C13 C8 C7 . . 119.4(2) ?
    N1 C7 C8 . . 114.28(19) ?
    N1 C7 H7A . . 108.7 ?
    C8 C7 H7A . . 108.7 ?
    N1 C7 H7B . . 108.7 ?
    C8 C7 H7B . . 108.7 ?
    H7A C7 H7B . . 107.6 ?
    C8 C9 C10 . . 120.8(2) ?
    C8 C9 H9 . . 119.6 ?
    C10 C9 H9 . . 119.6 ?
    C4 C3 C2 . . 107.7(2) ?
    C4 C3 H3 . . 126.1 ?
    C2 C3 H3 . . 126.1 ?
    C2 C1 N1 . . 109.3(2) ?
    C2 C1 H1 . . 125.4 ?
    N1 C1 H1 . . 125.4 ?
    C12 C11 C10 . . 119.5(3) ?
    C12 C11 H11 . . 120.3 ?
    C10 C11 H11 . . 120.3 ?
    N2 C6 H6A . . 109.5 ?
    N2 C6 H6B . . 109.5 ?
    H6A C6 H6B . . 109.5 ?
    N2 C6 H6C . . 109.5 ?
    H6A C6 H6C . . 109.5 ?
    H6B C6 H6C . . 109.5 ?
    C11 C12 C13 . . 120.2(3) ?
    C11 C12 H12 . . 119.9 ?
    C13 C12 H12 . . 119.9 ?
    C11 C10 C9 . . 120.4(3) ?
    C11 C10 H10 . . 119.8 ?
    C9 C10 H10 . . 119.8 ?
    C12 C13 C8 . . 121.4(3) ?
    C12 C13 H13 . . 119.3 ?
    C8 C13 H13 . . 119.3 ?
    C1 C2 C3 . . 107.3(2) ?
    C1 C2 H2 . . 126.3 ?
    C3 C2 H2 . . 126.3 ?
loop_
    _geom_torsion_atom_site_label_1
    _geom_torsion_atom_site_label_2
    _geom_torsion_atom_site_label_3
    _geom_torsion_atom_site_label_4
    _geom_torsion_site_symmetry_1
    _geom_torsion_site_symmetry_2
    _geom_torsion_site_symmetry_3
    _geom_torsion_site_symmetry_4
    _geom_torsion
    _geom_torsion_publ_flag
    O1 C5 C4 C3 . . . . 171.6(2) ?
    N2 C5 C4 C3 . . . . -6.1(3) ?
    O1 C5 C4 N1 . . . . -7.8(3) ?
    N2 C5 C4 N1 . . . . 174.51(19) ?
    C3 C4 N1 C1 . . . . -0.8(3) ?
    C5 C4 N1 C1 . . . . 178.7(2) ?
    C3 C4 N1 C7 . . . . -176.4(2) ?
    C5 C4 N1 C7 . . . . 3.0(3) ?
    O1 C5 N2 C6 . . . . -0.7(4) ?
    C4 C5 N2 C6 . . . . 177.0(2) ?
    C1 N1 C7 C8 . . . . -90.4(3) ?
    C4 N1 C7 C8 . . . . 84.7(3) ?
    C9 C8 C7 N1 . . . . -7.7(3) ?
    C13 C8 C7 N1 . . . . 173.8(2) ?
    C13 C8 C9 C10 . . . . 0.1(4) ?
    C7 C8 C9 C10 . . . . -178.4(2) ?
    N1 C4 C3 C2 . . . . 0.4(3) ?
    C5 C4 C3 C2 . . . . -179.1(2) ?
    C4 N1 C1 C2 . . . . 1.0(3) ?
    C7 N1 C1 C2 . . . . 176.9(2) ?
    C10 C11 C12 C13 . . . . -0.4(5) ?
    C12 C11 C10 C9 . . . . 0.2(4) ?
    C8 C9 C10 C11 . . . . -0.1(4) ?
    C11 C12 C13 C8 . . . . 0.5(5) ?
    C9 C8 C13 C12 . . . . -0.3(4) ?
    C7 C8 C13 C12 . . . . 178.3(3) ?
    N1 C1 C2 C3 . . . . -0.7(3) ?
    C4 C3 C2 C1 . . . . 0.2(3) ?
loop_
    _geom_hbond_atom_site_label_D
    _geom_hbond_atom_site_label_H
    _geom_hbond_atom_site_label_A
    _geom_hbond_site_symmetry_A
    _geom_hbond_distance_DH
    _geom_hbond_distance_HA
    _geom_hbond_distance_DA
    _geom_hbond_angle_DHA
    N2 H2A O1 4_566 0.86(3) 2.08(3) 2.852(2) 149(2)
data_global
_journal_date_recd_electronic     2011-07-08
_journal_date_accepted     2011-07-27
_journal_name_full     'Acta Crystallographica, Section E'
_journal_year     2011
_journal_volume     67
_journal_issue      9
_journal_page_first     o2235
_journal_page_last     o2235
_journal_paper_category     QO
_journal_coeditor_code     ZK2014
loop_
    _publ_contact_author_name
    _publ_contact_author_address
    _publ_contact_author_email
    'Xiang Chao Zeng'
;
Department of Chemistry,
Jinan University,
Guangzhou,
Guangdong 510632,
People's Republic of China
;
 xczeng@126.com
    'Shi Hai Xu'
;
Department of Chemistry,
Jinan University,
Guangzhou,
Guangdong 510632,
People's Republic of China
;
 txush@jnu.edu.cn
_publ_contact_author_fax     ?
_publ_contact_author_phone     ?
_publ_section_title
;
1-Benzyl-<i>N</i>-methyl-1<i>H</i>-pyrrole-2-carboxamide
;
loop_
    _publ_author_name
    _publ_author_address
    'Chang Jun Wang'
;
Department of Chemistry,
Jinan University,
Guangzhou,
Guangdong 510632,
People's Republic of China
;
    'Xiang Chao Zeng'
;
Department of Chemistry,
Jinan University,
Guangzhou,
Guangdong 510632,
People's Republic of China
;
    'Shihai Xu'
;
Department of Chemistry,
Jinan University,
Guangzhou,
Guangdong 510632,
People's Republic of China
;
