# Supplementary material for: A second monoclinic polymorph of 1-benzyl-N-methyl-1H-pyrrole-2-carboxamide
Source: Acta Crystallogr Sect E Struct Rep Online. 2011 Aug 2;67(Pt 9):o2235. doi: 10.1107/S1600536811030364 (PMC3200776; doi:10.1107/S1600536811030364)
Supplement: Supplementary file 2 [file e-67-o2235-Isup2.hkl]

# 
# h,k,l, Fc-squared, Fo-squared, sigma(Fo-squared) and status flag 
# 
data_I
_shelx_title ' ZENGXCH_0303_5 in P2(1)/c' 
_shelx_refln_list_code          4 
_shelx_F_calc_maximum       70.98 
_exptl_crystal_F_000       456.00 
_reflns_d_resolution_high  0.7831 
 
loop_ 
 _symmetry_equiv_pos_as_xyz 
 'x, y, z' 
 '-x, y+1/2, -z+1/2' 
 '-x, -y, -z' 
 'x, -y-1/2, z-1/2' 
 
_cell_length_a     5.4326 
_cell_length_b    22.5218 
_cell_length_c     9.7358 
_cell_angle_alpha  90.000 
_cell_angle_beta  101.676 
_cell_angle_gamma  90.000 
 
_shelx_F_squared_multiplier     1.000 
 
loop_ 
 _refln_index_h 
 _refln_index_k 
 _refln_index_l 
 _refln_F_squared_calc 
 _refln_F_squared_meas 
 _refln_F_squared_sigma 
 _refln_observed_status 
   1   0   0     1559.47     1463.57     24.79 o 
   2   0   0     1288.33     1209.64      8.91 o 
   3   0   0       47.53       57.07      2.84 o 
   4   0   0       84.66       82.30      4.08 o 
   5   0   0       67.93       69.37      5.44 o 
   6   0   0      109.43      121.05      8.80 o 
   1   1   0     3176.69     3149.40     34.12 o 
   2   1   0       35.77       28.53      0.93 o 
   3   1   0       79.18       70.34      2.24 o 
   4   1   0       56.29       57.42      2.41 o 
   5   1   0       33.13       36.00      2.59 o 
   6   1   0       20.36       22.10      3.09 o 
   1   2   0       34.90       47.69      1.16 o 
   2   2   0       16.23       14.68      0.67 o 
   3   2   0      185.84      189.43      3.64 o 
   4   2   0       70.98       67.81      2.95 o 
   5   2   0       13.24       18.30      1.92 o 
   6   2   0        0.07        0.79      1.34 o 
   1   3   0     2075.32     1971.29      7.68 o 
   2   3   0       10.34       14.48      0.78 o 
   3   3   0      329.52      324.76      5.39 o 
   4   3   0        2.89        5.51      1.27 o 
   5   3   0       16.27       21.54      2.20 o 
   6   3   0        0.23        2.74      1.21 o 
   0   4   0     1913.82     1734.02     11.77 o 
   2   4   0      348.36      343.43      3.69 o 
   3   4   0      101.03       99.40      3.05 o 
   4   4   0       31.52       37.08      2.20 o 
   5   4   0        0.08        1.18      1.15 o 
   6   4   0        6.38        7.92      1.47 o 
   1   5   0     2074.05     1913.45      7.12 o 
   2   5   0     1018.58     1056.54      8.70 o 
   3   5   0        0.05       -0.19      0.47 o 
   4   5   0       11.72        9.80      1.27 o 
   5   5   0       42.83       41.95      2.62 o 
   6   5   0        7.01       11.73      1.67 o 
   0   6   0     2932.82     2751.84     29.34 o 
   1   6   0     3247.07     2979.31     16.67 o 
   2   6   0      738.99      733.78      5.38 o 
   3   6   0       10.86       12.61      1.13 o 
   4   6   0        6.55        9.98      1.26 o 
   5   6   0        5.39        5.10      0.97 o 
   6   6   0        1.63        0.38      1.48 o 
   1   7   0      191.39      175.63      2.78 o 
   2   7   0      763.28      758.38      7.87 o 
   3   7   0        8.42        7.45      0.77 o 
   4   7   0       55.52       52.63      3.76 o 
   5   7   0        0.95        0.04      0.83 o 
   6   7   0        0.37       -0.02      1.35 o 
   0   8   0      409.33      415.80      4.57 o 
   1   8   0     1052.20      979.22      6.53 o 
   2   8   0      410.27      414.02     10.50 o 
   3   8   0        6.46        6.23      0.70 o 
   4   8   0       40.58       44.98      2.43 o 
   5   8   0       15.46       12.44      1.47 o 
   6   8   0        0.11        1.08      1.23 o 
   1   9   0       90.40       75.93      2.01 o 
   2   9   0     1261.78     1189.65     14.67 o 
   3   9   0       12.33       14.46      1.20 o 
   4   9   0      252.05      254.57      5.56 o 
   5   9   0        0.54        0.73      0.64 o 
   6   9   0        2.93        2.91      1.29 o 
   0  10   0      173.07      162.52      3.22 o 
   1  10   0      260.73      253.44      5.82 o 
   2  10   0      535.46      503.36      5.73 o 
   3  10   0       44.68       40.14      2.19 o 
   4  10   0       58.85       64.41      2.89 o 
   5  10   0        0.05       -0.15      1.07 o 
   6  10   0        0.49        1.91      1.22 o 
   1  11   0      461.49      477.30      7.73 o 
   2  11   0        1.07        1.52      1.31 o 
   3  11   0      134.29      126.00      3.31 o 
   4  11   0        7.14        8.56      1.14 o 
   5  11   0        3.25        4.08      1.26 o 
   6  11   0        0.85        0.23      1.61 o 
   0  12   0       19.89       16.70      1.41 o 
   1  12   0        1.99        2.62      0.82 o 
   2  12   0       32.32       32.57      1.47 o 
   3  12   0       67.51       57.78      2.38 o 
   4  12   0        8.91        8.02      1.08 o 
   5  12   0        0.04       -1.07      1.18 o 
   6  12   0        1.01        0.85      1.82 o 
   1  13   0       50.73       44.75      2.63 o 
   2  13   0       33.17       33.41      3.94 o 
   3  13   0      610.95      559.96     15.29 o 
   4  13   0        3.85        3.91      1.06 o 
   5  13   0        0.43        1.29      1.00 o 
   0  14   0        2.89        7.21      1.57 o 
   1  14   0        0.11       -0.56      0.48 o 
   2  14   0       27.63       28.43      2.34 o 
   3  14   0        9.17       31.04      3.75 o 
   4  14   0       44.23       33.75      2.62 o 
   5  14   0        1.37        0.61      0.88 o 
   1  15   0       13.78       13.21      1.10 o 
   2  15   0        6.11        7.03      0.84 o 
   3  15   0      333.98      337.75     13.25 o 
   4  15   0        4.73        5.02      1.16 o 
   5  15   0        2.56        3.24      2.14 o 
   0  16   0      384.21      413.48     11.98 o 
   1  16   0        0.01        0.00      0.44 o 
   2  16   0        3.94        2.71      0.88 o 
   3  16   0        2.46        8.53      3.00 o 
   4  16   0        0.05        0.88      1.67 o 
   5  16   0        3.46        2.03      1.75 o 
   1  17   0       15.39       11.84      1.14 o 
   2  17   0        3.70        3.87      0.69 o 
   3  17   0       58.98       53.18      5.76 o 
   4  17   0       15.02       13.83      2.11 o 
   5  17   0        0.07       -1.71      2.09 o 
   0  18   0       24.91       30.12      3.60 o 
   1  18   0        1.67        0.81      1.13 o 
   2  18   0       58.32       61.75      8.14 o 
   3  18   0        0.02        2.21      1.63 o 
   4  18   0        6.26       11.53      3.14 o 
   5  18   0        3.62        2.60      1.87 o 
   1  19   0       20.34       20.24      2.17 o 
   2  19   0      128.68      136.01      5.79 o 
   3  19   0       10.12       11.89      2.86 o 
   4  19   0       39.52       37.06      5.54 o 
   5  19   0        1.05       -2.23      2.25 o 
   0  20   0        8.13        6.03      1.72 o 
   1  20   0       65.07       70.27      4.11 o 
   2  20   0        0.64        1.76      1.15 o 
   3  20   0        0.55        1.58      1.75 o 
   4  20   0        1.00        6.14      2.76 o 
   1  21   0        6.68        9.55      1.65 o 
   2  21   0        0.06       -0.54      0.82 o 
   3  21   0        1.04        1.80      1.73 o 
   4  21   0        1.19       -1.20      1.43 o 
   0  22   0        5.55        3.80      1.69 o 
   1  22   0        0.26        2.13      1.23 o 
   2  22   0        1.05        1.23      2.02 o 
   3  22   0        0.26        1.76      1.53 o 
   4  22   0        0.20        1.70      1.85 o 
   1  23   0        9.69       10.45      2.23 o 
   2  23   0        0.10        0.09      0.83 o 
   3  23   0        0.62        0.38      1.40 o 
   4  23   0        0.18        4.06      2.27 o 
   0  24   0        0.91       -0.01      1.19 o 
   1  24   0       26.41       33.72      3.27 o 
   2  24   0        0.04       -0.87      0.88 o 
   3  24   0        0.30       -2.29      2.22 o 
   1  25   0        3.06        6.29      1.66 o 
   2  25   0        0.02       -0.56      1.14 o 
   3  25   0        0.05       -0.21      1.33 o 
   0  26   0        0.04       -0.51      1.31 o 
   1  26   0        0.49        0.03      1.21 o 
   2  26   0        4.10        5.43      2.72 o 
   1  27   0        2.06        1.61      1.98 o 
   2  27   0        0.13        2.44      1.93 o 
   0  28   0       38.05       47.01      6.15 o 
   1  28   0        1.72       -0.45      1.40 o 
  -6   1   1       11.17       15.46      2.36 o 
  -5   1   1        4.89        5.15      1.42 o 
  -4   1   1       22.22       20.61      1.74 o 
  -3   1   1       42.70       49.62      2.16 o 
  -2   1   1      653.12      619.08      4.13 o 
  -1   1   1       93.95       97.77      2.28 o 
   1   1   1       27.95       25.77      1.62 o 
   2   1   1        2.49        2.89      0.38 o 
   3   1   1        3.50        3.30      0.57 o 
   4   1   1       16.16       16.37      1.31 o 
   5   1   1        4.26       11.43      1.52 o 
   6   1   1       19.11       11.75      3.18 o 
  -6   2   1       11.45       10.59      2.58 o 
  -5   2   1       54.15       52.62      3.80 o 
  -4   2   1       11.12       13.55      1.41 o 
  -3   2   1      145.62      154.83      3.69 o 
  -2   2   1      678.40      640.94      4.18 o 
   1   2   1     1283.30     1251.26      5.76 o 
   2   2   1      219.06      241.80      2.98 o 
   3   2   1       59.47       60.12      2.12 o 
   4   2   1       11.76       11.47      1.12 o 
   5   2   1       83.41       84.05      3.36 o 
   6   2   1        0.68        1.04      1.44 o 
  -6   3   1       21.75       17.54      2.67 o 
  -5   3   1        0.14        6.38      1.55 o 
  -4   3   1        0.02        0.62      0.71 o 
  -3   3   1      130.42      127.69      3.34 o 
  -2   3   1      117.48      102.40      1.81 o 
  -1   3   1      154.49      157.87      1.80 o 
   0   3   1     2710.29     2423.09     15.15 o 
   1   3   1      982.96     1036.47      6.19 o 
   2   3   1     1266.01     1278.29      6.75 o 
   3   3   1       94.05      101.81      2.77 o 
   4   3   1        0.68       -0.18      0.60 o 
   5   3   1        1.89        0.61      1.26 o 
   6   3   1        4.36        3.65      2.31 o 
  -6   4   1        4.99        5.38      1.62 o 
  -5   4   1      121.04      126.91      4.54 o 
  -4   4   1        4.99        5.04      0.89 o 
  -3   4   1        1.16        1.69      1.05 o 
  -2   4   1       90.33       92.64      1.98 o 
  -1   4   1      472.09      439.07      5.57 o 
   1   4   1     5038.63     4698.69     26.28 o 
   2   4   1       19.11       23.64      0.97 o 
   3   4   1      249.38      252.25      4.33 o 
   4   4   1       38.73       41.85      2.11 o 
   5   4   1       23.36       22.24      2.00 o 
   6   4   1       20.35       21.18      5.41 o 
  -6   5   1        0.70       -0.14      0.99 o 
  -5   5   1       34.21       39.71      2.63 o 
  -4   5   1        2.03        2.33      0.81 o 
  -3   5   1        0.69        3.25      1.20 o 
  -2   5   1      586.43      531.67      4.71 o 
   0   5   1        3.80        2.70      0.30 o 
   1   5   1     3001.24     2895.05     21.30 o 
   2   5   1      198.03      226.03      2.90 o 
   3   5   1       13.67       17.17      1.36 o 
   4   5   1       24.46       21.44      1.77 o 
   5   5   1       85.56       79.06      3.68 o 
   6   5   1       10.75       13.25      2.27 o 
  -6   6   1        4.32        2.61      1.20 o 
  -5   6   1        0.37        5.00      1.19 o 
  -4   6   1       15.74       15.84      1.45 o 
  -3   6   1       63.71       55.03      2.40 o 
  -2   6   1     1433.66     1417.86      8.97 o 
  -1   6   1       74.96       79.05      3.08 o 
   0   6   1     3099.28     3066.49     15.24 o 
   1   6   1      185.69      180.33      3.66 o 
   2   6   1       37.49       30.72      1.13 o 
   3   6   1       44.49       44.50      1.67 o 
   4   6   1      119.35      113.56      3.84 o 
   5   6   1        2.68        3.38      1.11 o 
   6   6   1        5.00        5.92      2.60 o 
  -6   7   1        2.66        1.09      0.76 o 
  -5   7   1       31.73       28.78      2.27 o 
  -4   7   1       26.10       28.83      2.05 o 
  -3   7   1       28.92       29.69      1.66 o 
  -2   7   1      229.35      190.83      3.38 o 
  -1   7   1     1028.20     1016.68      7.82 o 
   0   7   1        2.44        6.65      0.49 o 
   1   7   1     4025.74     4002.54     14.11 o 
   2   7   1        0.46        2.04      1.42 o 
   3   7   1      212.97      215.79      5.67 o 
   4   7   1        1.06        3.74      1.01 o 
   5   7   1       11.31        5.64      1.55 o 
   6   7   1        0.41       -0.83      1.38 o 
  -6   8   1        2.53        2.34      1.01 o 
  -5   8   1        0.00        3.55      1.16 o 
  -4   8   1      405.10      384.66      6.85 o 
  -3   8   1       51.39       49.15      2.09 o 
  -2   8   1      315.97      338.19      5.92 o 
  -1   8   1        0.44        0.15      0.28 o 
   0   8   1       26.57       32.88      0.90 o 
   1   8   1     1118.91     1125.21      7.92 o 
   3   8   1      153.39      150.76      2.98 o 
   4   8   1        6.43        6.58      1.34 o 
   5   8   1        0.62       -1.70      1.38 o 
   6   8   1        1.87        4.64      2.43 o 
  -6   9   1        3.24        4.77      2.37 o 
  -5   9   1       33.01       29.00      2.27 o 
  -4   9   1       13.74       15.72      1.77 o 
  -3   9   1      129.10      123.43      3.31 o 
  -2   9   1      464.85      420.23      5.74 o 
  -1   9   1        4.22        4.49      0.55 o 
   0   9   1      197.99      210.89      2.81 o 
   1   9   1     2436.01     2511.86     15.68 o 
   2   9   1       87.29       81.47      6.53 o 
   3   9   1        1.65        2.73      0.58 o 
   4   9   1        0.09        1.68      1.24 o 
   5   9   1        9.49        8.42      1.63 o 
   6   9   1        6.39        7.40      2.70 o 
  -6  10   1        0.82        1.21      2.06 o 
  -5  10   1        0.90        1.58      0.80 o 
  -4  10   1       22.82       20.83      1.62 o 
  -3  10   1       87.92       92.48      3.28 o 
  -2  10   1      196.80      232.89      4.38 o 
  -1  10   1       92.66      102.44      2.79 o 
   0  10   1       58.43       58.90      1.61 o 
   1  10   1       51.33       49.60      1.29 o 
   2  10   1      491.29      412.55     29.94 o 
   3  10   1        0.18        1.62      0.59 o 
   4  10   1       27.62       25.39      1.71 o 
   5  10   1        4.34        3.67      1.65 o 
   6  10   1        0.01        1.47      1.69 o 
  -6  11   1        1.90        0.27      1.59 o 
  -5  11   1       10.98        8.84      1.76 o 
  -4  11   1        0.78        0.20      0.62 o 
  -3  11   1       42.85       36.50      1.88 o 
  -2  11   1      361.54      348.97      6.97 o 
  -1  11   1      346.13      333.95      5.29 o 
   0  11   1      317.82      315.82      3.89 o 
   1  11   1      201.23      169.74      2.41 o 
   2  11   1      289.15      312.23     10.85 o 
   3  11   1       98.84      105.85      5.37 o 
   4  11   1       10.59        6.60      2.24 o 
   5  11   1        4.08        1.81      1.43 o 
   6  11   1        0.02        0.84      1.40 o 
  -6  12   1        0.23        0.40      1.60 o 
  -5  12   1       20.43       23.91      2.66 o 
  -4  12   1       16.78       16.18      1.45 o 
  -3  12   1       48.28       42.48      2.02 o 
  -2  12   1       78.04       66.95      2.24 o 
  -1  12   1       34.47       34.84      1.81 o 
   0  12   1       95.16      101.77      2.77 o 
   1  12   1       69.55       72.76      1.89 o 
   2  12   1       91.41      122.07      7.22 o 
   3  12   1      397.14      381.11     15.69 o 
   4  12   1        4.23        6.50      1.75 o 
   5  12   1        3.84        0.83      1.51 o 
   6  12   1        1.01        2.02      1.89 o 
  -6  13   1        5.43        3.54      2.08 o 
  -5  13   1        0.13        7.02      2.65 o 
  -4  13   1       17.42       14.24      1.38 o 
  -3  13   1       84.51       86.91      2.91 o 
  -2  13   1        8.00        5.53      0.75 o 
  -1  13   1      112.72      108.61      3.21 o 
   0  13   1      289.63      272.54      6.09 o 
   1  13   1        0.98        1.19      0.35 o 
   2  13   1      990.02      954.67     20.03 o 
   3  13   1       38.85       51.11      5.56 o 
   4  13   1        9.32       10.31      3.23 o 
   5  13   1        0.07        1.25      1.97 o 
  -5  14   1        5.35        9.51      2.86 o 
  -4  14   1        6.43        3.40      1.39 o 
  -3  14   1        7.15        5.75      0.93 o 
  -2  14   1       20.28       17.86      1.23 o 
  -1  14   1        0.59        1.93      0.76 o 
   0  14   1       84.11       81.50      2.77 o 
   1  14   1       29.59       28.59      1.35 o 
   2  14   1       10.59       19.85      3.89 o 
   3  14   1       31.85       34.78      4.55 o 
   4  14   1        1.13        1.92      1.72 o 
   5  14   1        0.00       -0.20      1.09 o 
  -5  15   1        2.30        0.46      1.55 o 
  -4  15   1       46.31       42.66      2.71 o 
  -3  15   1       30.18       25.67      1.77 o 
  -2  15   1        9.44        8.77      1.01 o 
  -1  15   1       57.92       62.12      3.29 o 
   0  15   1       19.24       17.35      1.32 o 
   1  15   1       54.43       49.35      1.87 o 
   2  15   1      157.81      163.43      8.73 o 
   3  15   1        2.57       -0.03      1.49 o 
   4  15   1       13.45       17.04      2.48 o 
   5  15   1        1.18        1.33      0.97 o 
  -5  16   1        1.81        3.08      1.41 o 
  -4  16   1        3.44        3.45      1.62 o 
  -3  16   1       33.35       31.94      2.13 o 
  -2  16   1        5.49        2.94      1.23 o 
  -1  16   1        0.36        0.24      1.45 o 
   0  16   1        9.06       10.06      1.49 o 
   1  16   1        5.64        6.67      0.80 o 
   2  16   1       10.71       16.37      3.39 o 
   3  16   1       58.83       60.46      6.01 o 
   4  16   1       24.48       22.93      2.73 o 
   5  16   1        0.32        2.89      2.08 o 
  -5  17   1        1.10        1.12      1.26 o 
  -4  17   1        0.61        0.77      0.85 o 
  -3  17   1        8.51        8.28      1.77 o 
  -2  17   1       95.81      105.85      5.37 o 
  -1  17   1        0.66        0.18      0.74 o 
   0  17   1        1.30        2.11      1.85 o 
   1  17   1      118.08      101.02      3.89 o 
   2  17   1        8.64       10.13      1.67 o 
   3  17   1       75.25       62.49      6.27 o 
   4  17   1        5.40        8.52      2.43 o 
   5  17   1        0.02        0.34      1.25 o 
  -5  18   1        0.24        0.12      1.49 o 
  -4  18   1        0.75        0.72      1.70 o 
  -3  18   1        0.23        0.76      1.33 o 
  -2  18   1       22.23       22.96      2.48 o 
  -1  18   1       45.36       38.53      2.93 o 
   0  18   1       21.43       20.34      2.08 o 
   1  18   1       11.02       10.04      1.53 o 
   2  18   1       10.03       10.54      1.65 o 
   3  18   1        0.38        3.62      2.38 o 
   4  18   1       23.33       17.54      2.68 o 
   5  18   1        0.45        0.98      1.30 o 
  -5  19   1        2.16        0.26      1.36 o 
  -4  19   1        1.91        3.28      1.93 o 
  -3  19   1        3.61        3.40      1.87 o 
  -2  19   1        6.24        8.22      1.61 o 
  -1  19   1        0.42        1.11      1.46 o 
   0  19   1        7.73        5.27      1.32 o 
   1  19   1        0.00       -0.77      0.90 o 
   2  19   1       13.25       14.54      2.01 o 
   3  19   1        0.90        2.42      2.05 o 
   4  19   1        5.49        7.82      1.94 o 
  -4  20   1       13.77       13.68      3.61 o 
  -3  20   1        4.18        2.70      1.87 o 
  -2  20   1        1.34        0.95      1.35 o 
  -1  20   1        0.75        1.81      0.92 o 
   0  20   1        5.07        6.23      1.41 o 
   1  20   1        8.31        6.93      1.75 o 
   2  20   1       32.36       33.78      2.90 o 
   3  20   1        3.18        2.88      2.20 o 
   4  20   1        0.00        5.48      2.77 o 
  -4  21   1        0.07        2.39      1.82 o 
  -3  21   1        0.36        1.44      1.77 o 
  -2  21   1        0.24        1.45      1.11 o 
  -1  21   1       59.08       61.36      4.03 o 
   0  21   1        2.68        1.98      0.81 o 
   1  21   1        1.84        1.47      0.69 o 
   2  21   1        0.95       -0.05      0.82 o 
   3  21   1       14.90       19.53      3.80 o 
   4  21   1        3.33        7.60      3.31 o 
  -4  22   1        1.03        0.95      1.62 o 
  -3  22   1        0.21       -0.54      1.34 o 
  -2  22   1       60.50       60.98      4.30 o 
  -1  22   1        6.36       14.97      2.40 o 
   0  22   1        8.25       10.23      1.92 o 
   1  22   1        0.58        0.51      2.49 o 
   2  22   1        3.02        1.29      0.74 o 
   3  22   1        0.64        1.01      1.43 o 
   4  22   1       10.09       13.12      3.76 o 
  -4  23   1        0.35        2.17      2.11 o 
  -3  23   1        0.64        1.43      1.48 o 
  -2  23   1       12.36       17.83      2.53 o 
  -1  23   1       47.52       51.98      3.99 o 
   0  23   1        0.85       -0.08      0.92 o 
   1  23   1        9.54        9.16      1.89 o 
   2  23   1        2.13        0.77      0.91 o 
   3  23   1        0.37        1.71      1.79 o 
  -3  24   1        0.11        2.45      1.72 o 
  -2  24   1        0.58        2.01      3.14 o 
  -1  24   1        1.04        1.94      1.16 o 
   0  24   1        3.74        2.22      1.35 o 
   1  24   1       12.18       13.34      3.67 o 
   2  24   1        0.47        1.50      1.20 o 
   3  24   1        0.04       -2.36      1.80 o 
  -3  25   1        0.12        2.24      1.88 o 
  -2  25   1        0.18        0.32      0.87 o 
  -1  25   1        2.17        2.99      1.35 o 
   0  25   1        5.37        4.79      1.46 o 
   1  25   1        0.04        1.24      1.75 o 
   2  25   1        0.23       -0.87      1.26 o 
   3  25   1        0.26        1.72      1.54 o 
  -2  26   1        0.83       -0.18      1.01 o 
  -1  26   1        9.47        9.52      2.02 o 
   0  26   1        0.48        4.60      1.48 o 
   1  26   1        0.00       -2.24      2.10 o 
   2  26   1        1.96        5.21      2.31 o 
  -2  27   1        3.42        2.48      3.36 o 
  -1  27   1        0.67        1.67      1.10 o 
   0  27   1        3.94        5.74      2.65 o 
   1  27   1        0.39        1.94      1.47 o 
   2  27   1        0.11       -0.42      1.41 o 
  -1  28   1        0.00        3.05      2.26 o 
   0  28   1        0.04        1.48      1.83 o 
   1  28   1        0.36       -1.36      1.94 o 
  -6   0   2        4.86        4.61      2.69 o 
  -5   0   2        0.34        1.49      1.68 o 
  -4   0   2       90.50       98.21      6.23 o 
  -3   0   2       43.31       60.33      4.99 o 
  -2   0   2     1093.45     1046.41     16.45 o 
  -1   0   2      162.86      140.52      4.39 o 
   0   0   2     3009.82     2613.88     28.86 o 
   1   0   2      733.08      772.39     11.35 o 
   2   0   2      201.12      223.01      8.83 o 
   3   0   2      256.81      283.21      6.96 o 
   4   0   2        6.05        5.60      1.05 o 
   5   0   2       22.97       32.28      4.83 o 
   6   0   2        6.94       12.91      3.59 o 
  -6   1   2       17.72       19.79      2.91 o 
  -5   1   2       11.55       14.37      2.18 o 
  -4   1   2        3.45        4.02      1.26 o 
  -3   1   2     1138.74     1174.81     13.14 o 
  -2   1   2      326.46      344.54      4.43 o 
  -1   1   2      477.82      486.75      5.74 o 
   0   1   2     2164.02     1960.21      8.10 o 
   1   1   2      399.57      395.00      5.73 o 
   2   1   2      247.68      265.78      4.48 o 
   3   1   2      598.78      585.70      7.99 o 
   4   1   2       12.71       15.78      1.33 o 
   5   1   2       36.67       41.04      3.62 o 
   6   1   2        5.72        9.02      2.30 o 
  -6   2   2        7.77        9.68      2.16 o 
  -5   2   2        0.02        3.06      1.79 o 
  -4   2   2        0.71        0.76      1.66 o 
  -3   2   2        0.07        1.21      1.29 o 
  -2   2   2      145.00      155.07      2.91 o 
  -1   2   2        4.54        1.88      0.41 o 
   0   2   2      823.17      850.48     12.40 o 
   1   2   2      317.17      321.66      8.74 o 
   2   2   2      194.54      230.50      4.10 o 
   3   2   2       46.21       54.28      3.43 o 
   4   2   2       19.76       23.70      1.94 o 
   5   2   2        6.85        7.53      1.81 o 
   6   2   2        0.00       -0.12      1.89 o 
  -6   3   2       13.55       12.53      2.27 o 
  -5   3   2       24.25       23.74      2.86 o 
  -4   3   2        0.52        0.86      1.63 o 
  -3   3   2      151.53      166.67      3.76 o 
  -2   3   2       83.93       81.46      1.84 o 
  -1   3   2       53.18       39.14      1.77 o 
   0   3   2     2568.97     2448.35     10.85 o 
   1   3   2      708.23      735.54      7.84 o 
   2   3   2        3.67        6.54      0.76 o 
   3   3   2       60.62       72.91      2.76 o 
   4   3   2      173.25      167.85      4.87 o 
   5   3   2       27.71       23.58      3.01 o 
   6   3   2        0.00        3.90      2.39 o 
  -6   4   2        1.03        5.10      1.83 o 
  -5   4   2        9.09       12.87      5.21 o 
  -4   4   2       65.22       69.91      3.86 o 
  -3   4   2        0.03        1.42      0.46 o 
  -2   4   2      203.74      202.49      2.58 o 
  -1   4   2      160.14      165.13      3.68 o 
   0   4   2      252.82      287.47      2.57 o 
   1   4   2      380.76      405.92      3.89 o 
   2   4   2      269.79      296.08      5.98 o 
   3   4   2       25.26       22.79      2.11 o 
   4   4   2        2.87        6.06      3.14 o 
   5   4   2        0.61        2.03      2.59 o 
   6   4   2        0.85        2.19      2.21 o 
  -6   5   2        0.43        3.16      1.67 o 
  -5   5   2        7.89       12.59      2.99 o 
  -4   5   2      240.69      250.71      5.42 o 
  -3   5   2        1.80        0.71      0.44 o 
  -2   5   2      584.28      639.69      5.60 o 
  -1   5   2      167.29      182.70      4.07 o 
   0   5   2      589.98      516.09      5.15 o 
   1   5   2     1801.31     1804.64      7.99 o 
   2   5   2      381.60      416.52      5.05 o 
   3   5   2       54.30       46.72      3.03 o 
   4   5   2      210.11      198.09      5.24 o 
   5   5   2        0.35       -1.09      1.48 o 
   6   5   2        8.13        3.58      2.03 o 
  -6   6   2        0.51        2.70      1.44 o 
  -5   6   2      106.47      102.19      5.18 o 
  -4   6   2       19.63       21.08      1.76 o 
  -3   6   2       19.57       28.21      1.58 o 
  -2   6   2       43.80       42.64      1.44 o 
  -1   6   2      197.17      184.61      3.31 o 
   0   6   2       62.14       40.23      0.94 o 
   1   6   2     1113.82     1118.12      7.77 o 
   2   6   2      184.23      226.27      3.57 o 
   3   6   2       20.00       22.46      1.52 o 
   4   6   2        5.86        8.42      2.85 o 
   5   6   2        7.24        5.16      1.85 o 
   6   6   2        0.08        3.65      2.01 o 
  -6   7   2        0.91        0.60      1.65 o 
  -5   7   2        2.59        5.16      1.28 o 
  -4   7   2       43.33       40.73      2.22 o 
  -3   7   2        0.12        0.35      0.41 o 
  -2   7   2      349.25      338.53      4.15 o 
  -1   7   2       39.21       38.30      1.58 o 
   0   7   2       86.68      104.78      1.58 o 
   1   7   2       31.64       33.21      3.65 o 
   2   7   2       36.74       41.21      1.55 o 
   3   7   2       62.16       55.72      4.21 o 
   4   7   2       52.98       55.07      5.27 o 
   5   7   2       21.44       11.87      2.66 o 
   6   7   2        0.07       -0.01      1.33 o 
  -6   8   2        0.77        0.90      0.91 o 
  -5   8   2        2.79        3.78      0.98 o 
  -4   8   2       39.12       42.78      2.29 o 
  -3   8   2        0.71        0.28      0.46 o 
  -2   8   2      212.41      204.98      3.09 o 
  -1   8   2      218.02      234.75      3.96 o 
   0   8   2      106.86       88.76      1.43 o 
   1   8   2       27.71       21.06      1.38 o 
   2   8   2        0.48        1.71      0.31 o 
   3   8   2       32.23       25.06      2.84 o 
   4   8   2        9.00        7.89      2.50 o 
   5   8   2        0.12       -1.69      1.99 o 
   6   8   2        1.36        1.07      1.64 o 
  -6   9   2        0.14        1.33      2.36 o 
  -5   9   2        4.16        3.12      0.98 o 
  -4   9   2        0.00        1.58      0.71 o 
  -3   9   2        9.05       10.48      1.20 o 
  -2   9   2      133.19      139.84      5.15 o 
  -1   9   2       44.56       41.94      1.49 o 
   0   9   2        6.20        7.96      0.54 o 
   1   9   2       95.81       79.33      2.91 o 
   2   9   2      417.46      385.08      7.18 o 
   3   9   2       56.91       53.44      2.56 o 
   4   9   2        1.99        2.18      1.54 o 
   5   9   2       24.64       14.55      3.22 o 
   6   9   2        1.23        6.63      2.78 o 
  -6  10   2        7.31        8.74      3.30 o 
  -5  10   2       19.56       19.29      1.81 o 
  -4  10   2       15.73       17.32      1.51 o 
  -3  10   2      130.86      136.08      3.41 o 
  -2  10   2       27.98       34.27      1.84 o 
  -1  10   2      296.22      285.86      4.61 o 
   0  10   2       14.53       19.28      0.83 o 
   1  10   2     1325.76     1433.37     11.50 o 
   2  10   2        7.67        8.47      2.87 o 
   3  10   2       37.40       42.32      3.32 o 
   4  10   2       59.68       58.90      5.56 o 
   5  10   2        2.18        3.67      2.34 o 
   6  10   2        0.32       -1.12      1.61 o 
  -6  11   2        0.00        3.09      2.64 o 
  -5  11   2        3.05        1.21      2.04 o 
  -4  11   2       33.22       29.76      1.94 o 
  -3  11   2        0.01        1.27      0.76 o 
  -2  11   2        0.26       -0.79      0.69 o 
  -1  11   2        1.04        0.96      0.57 o 
   0  11   2        3.42        4.97      0.40 o 
   1  11   2       19.94       22.88      1.38 o 
   2  11   2       48.04       50.05      4.52 o 
   3  11   2        0.06        0.59      2.28 o 
   4  11   2       20.66       13.37      2.05 o 
   5  11   2        0.13        1.05      1.26 o 
  -6  12   2        1.14        1.30      2.01 o 
  -5  12   2        0.18        0.72      2.18 o 
  -4  12   2       56.05       53.24      2.55 o 
  -3  12   2      369.40      339.03      6.23 o 
  -2  12   2       12.96       15.24      1.75 o 
  -1  12   2        2.06        2.47      0.59 o 
   0  12   2       22.38       17.56      1.00 o 
   1  12   2        0.14       -0.26      0.36 o 
   2  12   2       54.74       45.85      4.53 o 
   3  12   2       39.30       32.30      4.25 o 
   4  12   2        1.98        2.75      1.13 o 
   5  12   2        0.07        2.27      1.38 o 
  -6  13   2        0.11        2.73      2.08 o 
  -5  13   2        3.48        2.24      2.20 o 
  -4  13   2        3.28        2.54      0.79 o 
  -3  13   2        0.45        3.12      0.90 o 
  -2  13   2        0.43        1.76      0.89 o 
  -1  13   2       75.03       92.84      2.91 o 
   0  13   2      103.18      105.31      2.56 o 
   1  13   2       17.46       22.06      1.35 o 
   2  13   2       15.18       16.79      3.39 o 
   3  13   2       96.52       88.06      6.91 o 
   4  13   2        0.37        0.92      0.98 o 
   5  13   2        0.38        0.83      1.19 o 
  -5  14   2        0.17        4.55      2.54 o 
  -4  14   2        2.49        3.01      1.00 o 
  -3  14   2       84.69       83.77      3.24 o 
  -2  14   2      149.36      167.66      4.62 o 
  -1  14   2       44.18       44.71      2.12 o 
   0  14   2     1032.09     1010.99      9.88 o 
   1  14   2       33.19       33.53      1.73 o 
   2  14   2      102.27      109.66      7.36 o 
   3  14   2       51.18       57.43      5.79 o 
   4  14   2       13.85       14.43      2.28 o 
   5  14   2        4.62        3.71      1.44 o 
  -5  15   2        9.59       11.65      3.47 o 
  -4  15   2        1.51        0.54      1.69 o 
  -3  15   2       32.21       29.89      1.62 o 
  -2  15   2        5.35        7.91      1.30 o 
  -1  15   2       26.04       25.53      1.67 o 
   0  15   2       12.65       21.97      2.67 o 
   1  15   2        4.41        4.68      2.21 o 
   2  15   2        0.16        0.93      1.81 o 
   3  15   2       25.24       24.89      4.04 o 
   4  15   2        1.76        1.60      1.36 o 
   5  15   2        0.31        1.28      2.52 o 
  -5  16   2        2.74        1.22      1.98 o 
  -4  16   2        9.89        7.87      1.71 o 
  -3  16   2       33.81       33.83      1.74 o 
  -2  16   2       95.07       96.07      3.76 o 
  -1  16   2        0.75       -0.08      0.59 o 
   0  16   2        2.87        3.40      0.71 o 
   1  16   2       67.10       77.21      4.58 o 
   2  16   2        1.04        5.35      2.21 o 
   3  16   2       14.59        7.49      2.53 o 
   4  16   2        1.16        0.78      1.02 o 
   5  16   2        3.76        4.82      4.35 o 
  -5  17   2        0.46        0.84      1.20 o 
  -4  17   2        0.39       -1.06      0.91 o 
  -3  17   2       18.05       15.81      1.63 o 
  -2  17   2        2.31        4.98      1.15 o 
  -1  17   2       22.52       23.24      2.20 o 
   0  17   2        3.37        4.76      0.79 o 
   1  17   2        0.57        1.08      1.55 o 
   2  17   2        2.37       -0.53      1.27 o 
   3  17   2       10.23       16.68      3.33 o 
   4  17   2       10.74       12.59      2.31 o 
   5  17   2        0.43        1.50      1.92 o 
  -5  18   2        0.00       -0.08      1.03 o 
  -4  18   2        8.67        7.68      1.75 o 
  -3  18   2       34.39       33.11      3.04 o 
  -2  18   2       96.73       91.35      3.81 o 
  -1  18   2       97.75       96.49      4.61 o 
   0  18   2        1.51        0.68      0.71 o 
   1  18   2       94.83       93.76      4.29 o 
   2  18   2        6.19        5.83      1.93 o 
   3  18   2        0.07        1.17      1.58 o 
   4  18   2       15.09       15.78      2.56 o 
  -5  19   2        0.15        0.28      1.26 o 
  -4  19   2        1.96        2.73      2.17 o 
  -3  19   2        3.22        2.83      1.14 o 
  -2  19   2       18.12       18.73      2.37 o 
  -1  19   2        7.86       12.79      4.14 o 
   0  19   2        1.45        2.29      0.88 o 
   1  19   2        0.07       -0.21      0.83 o 
   2  19   2       21.07       19.35      3.52 o 
   3  19   2        0.49        3.24      2.30 o 
   4  19   2        0.00        3.31      1.43 o 
  -4  20   2        0.76       -0.56      1.52 o 
  -3  20   2        0.67       -0.99      1.03 o 
  -2  20   2        1.05        2.09      1.01 o 
  -1  20   2       62.16       62.80      3.92 o 
   0  20   2       27.57       30.29      2.69 o 
   1  20   2        0.43       -0.01      1.47 o 
   2  20   2       11.20       13.84      3.16 o 
   3  20   2       13.22       11.86      3.28 o 
   4  20   2        0.35        2.03      1.54 o 
  -4  21   2        0.09       -1.36      1.28 o 
  -3  21   2        0.00       -2.55      1.70 o 
  -2  21   2       34.03       32.94      4.94 o 
  -1  21   2       24.60       31.19      2.92 o 
   0  21   2        5.35        5.30      1.33 o 
   1  21   2        1.45        4.10      1.22 o 
   2  21   2        0.05       -1.45      1.25 o 
   3  21   2        1.91        2.54      1.76 o 
   4  21   2       13.63       12.52      2.42 o 
  -4  22   2        1.62        1.55      2.11 o 
  -3  22   2        1.07        1.09      1.07 o 
  -2  22   2        2.67        4.33      1.51 o 
  -1  22   2       12.48       15.58      2.22 o 
   0  22   2        7.39        4.74      1.27 o 
   1  22   2       12.50       12.64      1.98 o 
   2  22   2        4.18        2.88      1.49 o 
   3  22   2        0.27       -3.66      2.48 o 
  -4  23   2        0.14       -0.26      1.52 o 
  -3  23   2        0.02        0.24      1.27 o 
  -2  23   2       14.79       16.03      3.45 o 
  -1  23   2        0.43        0.15      0.91 o 
   0  23   2        0.15        1.48      1.13 o 
   1  23   2        6.17        9.22      2.57 o 
   2  23   2        0.01       -1.48      2.03 o 
   3  23   2        0.13        0.35      1.41 o 
  -3  24   2        1.67        1.37      1.30 o 
  -2  24   2        3.67        5.92      1.75 o 
  -1  24   2        0.53        1.04      1.71 o 
   0  24   2        3.37        6.95      2.66 o 
   1  24   2        8.55       10.03      3.10 o 
   2  24   2        0.38        0.29      1.37 o 
   3  24   2        0.11       -0.96      1.63 o 
  -3  25   2        2.71        1.50      1.06 o 
  -2  25   2        1.97        1.77      1.34 o 
  -1  25   2        2.04        0.99      0.95 o 
   0  25   2       20.24       27.65      4.82 o 
   1  25   2        0.04       -0.33      1.72 o 
   2  25   2        2.39        0.94      1.66 o 
  -2  26   2        0.17        0.65      2.90 o 
  -1  26   2        1.20        4.34      2.40 o 
   0  26   2        0.47        8.78      3.17 o 
   1  26   2        2.37        1.21      1.58 o 
   2  26   2        0.03       -1.34      1.90 o 
  -2  27   2        0.35       -1.53      1.33 o 
  -1  27   2        1.21        4.93      2.39 o 
   0  27   2       11.31       16.54      4.07 o 
   1  27   2        0.29        0.21      1.38 o 
  -1  28   2        1.14        0.13      1.36 o 
   0  28   2        1.44        7.21      3.05 o 
  -6   1   3        7.96        6.65      1.92 o 
  -5   1   3        1.99        3.25      1.40 o 
  -4   1   3       70.22       71.62      3.87 o 
  -3   1   3       79.30       74.75      3.55 o 
  -2   1   3       52.56       49.47      2.46 o 
  -1   1   3        0.04        0.89      0.28 o 
   0   1   3      291.85      290.85      2.71 o 
   1   1   3       30.56       27.19      1.08 o 
   2   1   3      627.78      631.68      9.81 o 
   3   1   3        1.12        0.70      3.55 o 
   4   1   3       47.14       49.54      3.56 o 
   5   1   3        3.18        2.15      1.03 o 
   6   1   3       10.01       14.16      2.65 o 
  -6   2   3        0.89        2.20      1.59 o 
  -5   2   3       16.11       11.94      2.03 o 
  -4   2   3        0.80       -1.60      1.21 o 
  -3   2   3      286.35      286.10      4.97 o 
  -2   2   3        0.19        1.08      0.38 o 
  -1   2   3       54.09       64.77      1.88 o 
   0   2   3      492.10      463.93      2.94 o 
   1   2   3       23.29       30.77      1.25 o 
   2   2   3       25.46       24.65      1.56 o 
   3   2   3      116.68      119.35      5.00 o 
   4   2   3        1.91        0.17      0.97 o 
   5   2   3        2.08        3.60      1.61 o 
   6   2   3        0.19        3.08      1.69 o 
  -6   3   3        9.33       11.32      2.44 o 
  -5   3   3        6.21        7.64      1.53 o 
  -4   3   3        0.36        1.28      1.92 o 
  -3   3   3      102.74      123.09      3.24 o 
  -2   3   3      199.32      229.01      3.37 o 
  -1   3   3        6.06        5.73      1.38 o 
   0   3   3      198.95      189.85      2.08 o 
   1   3   3      228.84      240.12      4.91 o 
   2   3   3        0.24        0.19      0.54 o 
   3   3   3       88.96       99.93      4.61 o 
   4   3   3        1.96        1.12      1.00 o 
   5   3   3        2.97        3.28      2.81 o 
   6   3   3        7.17        9.15      2.27 o 
  -6   4   3       14.31       21.51      2.90 o 
  -5   4   3        0.72        2.40      1.41 o 
  -4   4   3       49.18       43.66      3.17 o 
  -3   4   3       55.04       55.71      2.21 o 
  -2   4   3      402.10      400.98      8.30 o 
  -1   4   3     1258.02     1239.49      8.92 o 
   0   4   3       81.17       65.78      1.74 o 
   1   4   3       42.70       50.14      5.11 o 
   2   4   3       21.12       16.99      1.10 o 
   3   4   3        8.69        9.28      1.70 o 
   4   4   3        5.51        6.30      1.69 o 
   5   4   3        9.08       10.89      2.50 o 
   6   4   3        0.35        2.81      2.02 o 
  -6   5   3        0.23        3.15      1.52 o 
  -5   5   3       30.55       29.95      3.18 o 
  -4   5   3       42.58       55.29      3.50 o 
  -3   5   3       55.57       53.53      2.08 o 
  -2   5   3      283.79      289.14      6.15 o 
  -1   5   3      197.19      207.76      3.70 o 
   0   5   3       76.11       74.54      1.59 o 
   1   5   3        0.54       -0.64      0.72 o 
   2   5   3      381.99      403.58      4.90 o 
   3   5   3       13.92       13.98      1.79 o 
   4   5   3       16.57       19.20      2.53 o 
   5   5   3       18.71       21.55      3.47 o 
   6   5   3        3.26        2.87      1.89 o 
  -6   6   3        0.34        2.79      1.44 o 
  -5   6   3        6.38        7.79      1.63 o 
  -4   6   3       39.25       41.90      3.09 o 
  -3   6   3       33.43       37.96      3.15 o 
  -2   6   3       53.92       55.76      2.29 o 
  -1   6   3       63.38       62.30      2.10 o 
   0   6   3       31.61       33.11      1.07 o 
   1   6   3       38.04       31.95      2.57 o 
   2   6   3      105.51      105.18      2.68 o 
   3   6   3        7.66        8.32      1.03 o 
   4   6   3        0.14        1.31      0.88 o 
   5   6   3        5.90        0.59      1.42 o 
   6   6   3        0.28       -0.57      1.49 o 
  -6   7   3        1.62        4.62      2.27 o 
  -5   7   3        3.38        2.20      1.91 o 
  -4   7   3       19.52       22.82      2.43 o 
  -3   7   3       67.10       72.39      3.64 o 
  -2   7   3        1.64        1.15      0.63 o 
  -1   7   3      391.99      375.24      5.18 o 
   0   7   3       81.77       69.57      1.86 o 
   1   7   3      173.32      195.95      4.36 o 
   2   7   3        2.48        2.41      0.42 o 
   3   7   3       39.73       41.49      1.83 o 
   4   7   3        0.20        1.42      0.93 o 
   5   7   3        7.28        5.78      1.93 o 
   6   7   3        0.07        0.08      1.48 o 
  -6   8   3        0.82        0.01      1.11 o 
  -5   8   3       12.60        9.09      5.88 o 
  -4   8   3        4.00        5.75      1.53 o 
  -3   8   3       26.20       23.24      3.16 o 
  -2   8   3      109.44      123.83      3.51 o 
  -1   8   3        4.43        7.03      0.51 o 
   0   8   3      166.28      141.67      2.54 o 
   1   8   3       90.90       93.58      3.92 o 
   2   8   3       37.61       38.18      1.46 o 
   3   8   3       57.25       50.72      2.37 o 
   4   8   3        2.88        0.23      0.99 o 
   5   8   3        0.35        1.46      1.69 o 
  -6   9   3        0.16        0.53      1.11 o 
  -5   9   3        2.89        3.99      1.45 o 
  -4   9   3       78.81       79.89      8.08 o 
  -3   9   3       54.09       56.03      2.01 o 
  -2   9   3       61.10       54.36      4.11 o 
  -1   9   3      375.25      361.85     10.29 o 
   0   9   3       59.61       51.12      1.14 o 
   1   9   3      197.85      184.59      5.12 o 
   2   9   3        7.53        7.92      1.07 o 
   3   9   3       62.35       57.35      3.64 o 
   4   9   3       13.03       12.97      2.13 o 
   5   9   3        5.76        8.88      2.09 o 
  -6  10   3        5.29        7.02      2.58 o 
  -5  10   3       21.14       19.02      2.45 o 
  -4  10   3       42.11       43.61      2.23 o 
  -3  10   3        1.67        3.50      0.69 o 
  -2  10   3       51.31       55.99      3.14 o 
  -1  10   3      104.72      106.77      2.72 o 
   0  10   3      180.20      180.59      2.26 o 
   1  10   3       67.92       78.49      2.91 o 
   2  10   3       27.63       23.13      1.74 o 
   3  10   3        3.60        4.67      1.20 o 
   4  10   3        3.06        3.42      1.55 o 
   5  10   3        2.43        5.56      2.61 o 
  -6  11   3        0.05        3.65      2.30 o 
  -5  11   3        3.51        4.12      1.39 o 
  -4  11   3       32.80       35.97      2.02 o 
  -3  11   3       72.79       65.54      3.10 o 
  -2  11   3        4.13        6.17      0.77 o 
  -1  11   3       13.73       13.77      0.87 o 
   0  11   3      325.83      314.26      3.15 o 
   1  11   3        6.79        5.79      0.74 o 
   2  11   3       27.87       22.55      2.85 o 
   3  11   3        0.21        0.21      0.91 o 
   4  11   3       11.69       10.98      1.95 o 
   5  11   3        1.71        1.98      2.28 o 
  -6  12   3        0.21        1.01      1.76 o 
  -5  12   3        0.00        0.50      0.85 o 
  -4  12   3       23.43       24.65      2.47 o 
  -3  12   3        5.37        6.12      0.74 o 
  -2  12   3       35.98       30.08      2.45 o 
  -1  12   3      466.98      496.13      6.49 o 
   0  12   3       15.06       15.26      0.76 o 
   1  12   3        0.00        0.39      1.09 o 
   2  12   3       32.69       27.65      1.98 o 
   3  12   3       14.48       15.75      3.21 o 
   4  12   3       21.98       16.23      2.29 o 
   5  12   3        4.49        3.38      1.48 o 
  -6  13   3        1.15        1.44      1.84 o 
  -5  13   3        0.09        0.52      1.15 o 
  -4  13   3        0.67        0.18      0.73 o 
  -3  13   3        2.45        1.45      0.48 o 
  -2  13   3       18.61       25.59      1.80 o 
  -1  13   3        2.13        2.96      0.74 o 
   0  13   3      123.36      120.51      2.32 o 
   1  13   3       24.19       23.53      1.58 o 
   2  13   3       13.34       10.11      1.24 o 
   3  13   3       23.93       13.64      2.99 o 
   4  13   3        0.52        0.73      0.88 o 
   5  13   3        0.06        2.60      2.03 o 
  -5  14   3        0.43       -1.71      1.92 o 
  -4  14   3        0.27       -0.31      1.19 o 
  -3  14   3        6.50        6.25      0.80 o 
  -2  14   3        3.00        1.73      0.73 o 
  -1  14   3        6.71        7.03      0.90 o 
   0  14   3        6.52        7.72      0.74 o 
   1  14   3        5.36        6.11      0.90 o 
   2  14   3        7.76       11.10      2.56 o 
   3  14   3        2.92        2.62      2.25 o 
   4  14   3        0.00        1.54      1.29 o 
   5  14   3        0.27       -0.55      1.36 o 
  -5  15   3        0.51       -0.53      1.63 o 
  -4  15   3        0.01       -0.73      1.33 o 
  -3  15   3        8.35        8.06      1.65 o 
  -2  15   3       50.91       48.75      2.55 o 
  -1  15   3        0.15        0.29      0.51 o 
   0  15   3       25.36       28.31      2.18 o 
   1  15   3        0.86        0.12      0.39 o 
   2  15   3       10.93       11.62      2.41 o 
   3  15   3        3.05        6.36      2.68 o 
   4  15   3        4.08        3.03      1.52 o 
   5  15   3        0.03       -0.01      1.18 o 
  -5  16   3        0.00        2.62      2.34 o 
  -4  16   3        0.48        0.76      0.84 o 
  -3  16   3       51.96       53.19      2.53 o 
  -2  16   3       30.04       27.49      2.03 o 
  -1  16   3       45.08       45.28      2.26 o 
   0  16   3        0.22        0.53      0.63 o 
   1  16   3        9.45        9.60      1.21 o 
   2  16   3        6.84        6.20      2.20 o 
   3  16   3       35.58       29.77      4.60 o 
   4  16   3        2.61        4.36      1.49 o 
   5  16   3        1.39        2.27      2.27 o 
  -5  17   3        0.03       -1.43      1.42 o 
  -4  17   3        4.01        4.20      1.44 o 
  -3  17   3        3.56        3.23      0.81 o 
  -2  17   3       39.30       38.90      2.45 o 
  -1  17   3        1.85        2.58      0.79 o 
   0  17   3       23.84       25.20      2.12 o 
   1  17   3       11.31       10.38      1.37 o 
   2  17   3       32.45       29.52      4.26 o 
   3  17   3       13.08       10.91      2.85 o 
   4  17   3        7.43        7.82      2.11 o 
  -5  18   3        2.03        1.22      1.36 o 
  -4  18   3        2.55        3.36      2.16 o 
  -3  18   3        2.13        1.02      0.71 o 
  -2  18   3       63.46       60.72      3.64 o 
  -1  18   3       36.58       33.04      2.04 o 
   0  18   3       19.31       22.14      2.07 o 
   1  18   3       33.04       41.67      2.70 o 
   2  18   3        8.79        8.28      2.57 o 
   3  18   3        0.65        0.91      1.72 o 
   4  18   3        4.03        7.96      2.04 o 
  -5  19   3        0.85       -0.36      1.20 o 
  -4  19   3        5.26       10.67      2.80 o 
  -3  19   3        9.55       10.77      1.27 o 
  -2  19   3        7.39        8.43      1.33 o 
  -1  19   3        1.03        3.04      1.10 o 
   0  19   3        3.07        5.81      1.15 o 
   1  19   3       15.05       12.54      1.56 o 
   2  19   3       17.30       14.25      3.15 o 
   3  19   3        4.95        4.40      2.12 o 
   4  19   3        0.41        1.22      2.29 o 
  -4  20   3        0.24        0.25      1.11 o 
  -3  20   3        1.78        3.14      0.95 o 
  -2  20   3       11.59       11.92      1.45 o 
  -1  20   3       27.18       24.31      2.47 o 
   0  20   3        6.14        6.58      1.32 o 
   1  20   3        0.53        2.02      1.44 o 
   2  20   3        0.76        0.52      1.70 o 
   3  20   3        0.52        0.72      1.86 o 
   4  20   3        2.59        1.37      1.18 o 
  -4  21   3        0.00       -1.40      1.42 o 
  -3  21   3        4.80        2.40      1.25 o 
  -2  21   3        3.40        2.68      2.14 o 
  -1  21   3        0.29        0.55      0.86 o 
   0  21   3        1.80        2.53      1.46 o 
   1  21   3        1.56        5.31      2.18 o 
   2  21   3        0.29        0.15      1.49 o 
   3  21   3        0.02        0.51      1.96 o 
   4  21   3        0.08       -0.08      1.38 o 
  -4  22   3        0.22       -4.06      5.90 o 
  -3  22   3        0.33        0.40      0.91 o 
  -2  22   3        2.21        2.39      1.01 o 
  -1  22   3       23.61       24.19      2.59 o 
   0  22   3        3.43        2.53      1.83 o 
   1  22   3        8.79       10.62      2.82 o 
   2  22   3        0.45       -0.94      1.64 o 
   3  22   3        1.35        0.11      1.52 o 
  -4  23   3        3.23        4.39      2.18 o 
  -3  23   3        0.94        0.96      0.92 o 
  -2  23   3        1.28        1.27      0.93 o 
  -1  23   3        4.40        9.98      3.30 o 
   0  23   3        4.33        5.61      2.38 o 
   1  23   3        1.17       -1.70      1.13 o 
   2  23   3        1.12       -0.55      1.73 o 
   3  23   3        0.00       -3.93      2.62 o 
  -3  24   3        0.04       -0.94      1.47 o 
  -2  24   3        1.04        0.91      1.14 o 
  -1  24   3       13.55       15.17      3.66 o 
   0  24   3        8.24       14.37      3.54 o 
   1  24   3        1.08       -0.46      1.43 o 
   2  24   3        1.01       -1.60      1.94 o 
  -3  25   3        3.52        2.62      1.34 o 
  -2  25   3        1.99        2.17      1.65 o 
  -1  25   3        4.30        7.97      3.13 o 
   0  25   3        0.34        3.68      2.32 o 
   1  25   3        0.00       -2.67      1.96 o 
   2  25   3        0.18       -0.49      2.03 o 
  -2  26   3        2.52        2.43      1.51 o 
  -1  26   3        3.08        5.11      2.57 o 
   0  26   3        0.21        4.14      2.48 o 
   1  26   3        0.02        0.79      1.28 o 
   2  26   3        0.02        1.98      1.90 o 
  -2  27   3        0.00        3.02      2.30 o 
  -1  27   3        0.72        6.47      2.84 o 
   0  27   3        0.74        0.47      1.33 o 
   1  27   3        0.19        1.93      2.61 o 
  -6   0   4       59.58       59.59      6.80 o 
  -5   0   4        0.73        1.97      1.17 o 
  -4   0   4        2.31        5.61      2.29 o 
  -3   0   4      235.45      232.05      8.98 o 
  -2   0   4       13.14       17.88      2.38 o 
  -1   0   4        1.20        0.58      0.36 o 
   0   0   4     1347.15     1357.38      9.81 o 
   1   0   4        0.68        1.75      0.62 o 
   2   0   4      213.49      237.15      5.78 o 
   3   0   4        2.66       11.69      3.11 o 
   4   0   4        1.90        2.34      1.58 o 
   5   0   4       11.54       17.12      3.87 o 
  -6   1   4        0.62        3.67      1.86 o 
  -5   1   4        0.86        0.36      1.71 o 
  -4   1   4       35.83       34.72      4.03 o 
  -3   1   4        0.73        2.41      0.66 o 
  -2   1   4       89.96      108.50      4.04 o 
  -1   1   4      184.24      191.02      3.05 o 
   0   1   4     1331.99     1300.57      7.40 o 
   1   1   4      355.87      381.59      4.38 o 
   2   1   4       14.57       12.35      1.31 o 
   3   1   4      112.84      125.47      5.69 o 
   4   1   4       15.95       19.79      2.44 o 
   5   1   4       12.05       13.16      2.48 o 
  -6   2   4        4.25        5.67      1.80 o 
  -5   2   4        0.03        0.04      0.99 o 
  -4   2   4       27.27       28.34      4.83 o 
  -3   2   4      123.95      126.41      3.57 o 
  -2   2   4      791.58      824.39     10.85 o 
  -1   2   4      789.86      749.62      6.12 o 
   0   2   4      106.71      119.40      1.80 o 
   1   2   4      120.69      122.22      2.72 o 
   2   2   4        6.83        3.03      0.74 o 
   3   2   4        4.17       -0.43      1.00 o 
   4   2   4        9.83        8.14      2.24 o 
   5   2   4        0.19       -0.11      1.35 o 
  -6   3   4        8.00        8.95      2.01 o 
  -5   3   4       24.74       20.83      2.53 o 
  -4   3   4       26.80       24.49      2.43 o 
  -3   3   4       54.26       54.81      3.34 o 
  -2   3   4      139.61      156.98      4.90 o 
  -1   3   4      569.93      601.56      7.45 o 
   0   3   4       43.86       45.77      1.05 o 
   1   3   4       27.41       27.19      1.32 o 
   2   3   4        4.73        2.92      0.78 o 
   3   3   4        0.00        0.24      0.78 o 
   4   3   4       43.98       46.53      3.80 o 
   5   3   4        6.34        1.71      1.98 o 
  -6   4   4        0.60        2.78      1.56 o 
  -5   4   4       25.34       25.49      2.83 o 
  -4   4   4       33.70       32.43      2.83 o 
  -3   4   4       23.71       19.03      1.49 o 
  -2   4   4      477.17      506.15     11.25 o 
  -1   4   4       18.38       18.04      0.83 o 
   0   4   4      154.94      168.41      4.36 o 
   1   4   4        0.23        1.33      0.42 o 
   2   4   4        1.79        8.22      0.83 o 
   3   4   4        3.86        3.78      0.99 o 
   4   4   4        0.12        1.99      3.23 o 
   5   4   4        2.19        1.94      1.19 o 
  -6   5   4        2.36        1.50      1.17 o 
  -5   5   4        3.77        4.16      1.51 o 
  -4   5   4        4.40        3.26      1.60 o 
  -3   5   4       49.54       41.44      1.71 o 
  -2   5   4        8.00        7.75      1.05 o 
  -1   5   4      773.79      842.74     11.17 o 
   0   5   4      451.36      455.82      5.25 o 
   1   5   4       62.18       64.96      1.69 o 
   2   5   4      270.92      289.33      4.51 o 
   3   5   4       57.60       56.86      2.93 o 
   4   5   4        4.87        6.56      1.22 o 
   5   5   4        2.52       -1.38      1.31 o 
  -6   6   4        0.11        0.43      1.16 o 
  -5   6   4       44.26       41.47      3.56 o 
  -4   6   4        3.76        3.88      1.03 o 
  -3   6   4       11.09        9.25      1.32 o 
  -2   6   4       15.46        7.30      0.99 o 
  -1   6   4        1.81        1.17      0.57 o 
   0   6   4       22.67       38.99      1.58 o 
   1   6   4       26.76       27.12      2.10 o 
   2   6   4       15.41       12.55      1.14 o 
   3   6   4       10.96        8.66      1.37 o 
   4   6   4       11.25       10.54      1.58 o 
   5   6   4        1.81        0.98      1.25 o 
  -6   7   4        0.00       -0.35      1.05 o 
  -5   7   4        0.03        1.40      1.11 o 
  -4   7   4        1.85        1.06      0.80 o 
  -3   7   4       53.13       42.14      2.86 o 
  -2   7   4       75.01       98.31      3.26 o 
  -1   7   4      104.27      129.33      4.11 o 
   0   7   4       63.07       60.14      1.65 o 
   1   7   4       73.35       96.88      3.72 o 
   2   7   4       26.23       23.81      1.39 o 
   3   7   4       26.90       28.70      2.17 o 
   4   7   4       21.47       20.27      2.10 o 
   5   7   4       12.96       15.53      2.51 o 
  -6   8   4        0.00        0.16      1.05 o 
  -5   8   4        0.90        1.67      1.17 o 
  -4   8   4        6.94        6.15      1.42 o 
  -3   8   4       26.53       25.44      2.30 o 
  -2   8   4       49.37       64.42      5.98 o 
  -1   8   4      822.19      883.34     10.81 o 
   0   8   4      164.43      186.11      2.93 o 
   1   8   4       18.03       13.26      0.91 o 
   2   8   4        0.54        2.64      0.43 o 
   3   8   4        7.84        9.10      1.30 o 
   4   8   4       25.10       19.82      2.60 o 
   5   8   4        9.18       10.81      2.40 o 
  -6   9   4        0.78        3.31      2.62 o 
  -5   9   4        6.62        7.14      1.64 o 
  -4   9   4       30.67       28.71      2.80 o 
  -3   9   4       22.33       20.33      2.16 o 
  -2   9   4      500.40      544.19      9.90 o 
  -1   9   4       83.09       97.47      4.32 o 
   0   9   4       20.44       27.82      1.38 o 
   1   9   4       29.69       33.99      1.34 o 
   2   9   4        0.11        0.03      0.23 o 
   3   9   4       10.16        9.04      1.28 o 
   4   9   4        4.44        4.73      1.56 o 
   5   9   4        1.06        1.24      1.25 o 
  -6  10   4        0.85        2.22      1.21 o 
  -5  10   4        3.28        2.29      2.59 o 
  -4  10   4       70.61       67.58      4.12 o 
  -3  10   4       32.12       34.01      2.72 o 
  -2  10   4       43.17       46.25      5.48 o 
  -1  10   4       48.68       48.73      1.61 o 
   0  10   4        7.19        6.76      0.70 o 
   1  10   4        4.03        4.55      1.42 o 
   2  10   4        6.73       12.71      1.69 o 
   3  10   4        1.16        0.10      0.78 o 
   4  10   4        3.56        2.53      1.14 o 
   5  10   4        0.11        1.03      1.92 o 
  -6  11   4        3.98        6.58      3.13 o 
  -5  11   4        5.03        4.33      1.51 o 
  -4  11   4        7.76        7.68      1.59 o 
  -3  11   4        2.53        2.46      1.09 o 
  -2  11   4       36.47       37.13      2.78 o 
  -1  11   4       18.10       22.41      0.99 o 
   0  11   4       87.14       75.97      3.46 o 
   1  11   4      127.00      123.26      7.15 o 
   2  11   4       65.08       70.38      7.90 o 
   3  11   4        4.26        3.81      1.30 o 
   4  11   4        3.96        5.90      1.61 o 
   5  11   4        3.74        3.47      3.38 o 
  -6  12   4        0.06        1.29      2.06 o 
  -5  12   4        5.07        4.38      1.50 o 
  -4  12   4        0.27        1.09      1.24 o 
  -3  12   4        0.93        1.85      1.21 o 
  -2  12   4        3.02        1.13      1.98 o 
  -1  12   4       13.64       14.02      0.85 o 
   0  12   4       56.11       52.90      2.83 o 
   1  12   4       18.51       14.42      2.71 o 
   2  12   4        0.01       -0.34      0.89 o 
   3  12   4       17.36       16.44      3.33 o 
   4  12   4        0.14        0.67      1.03 o 
   5  12   4        0.14        1.76      1.22 o 
  -5  13   4        4.92        4.68      1.60 o 
  -4  13   4        8.19        5.88      2.87 o 
  -3  13   4      137.39      138.31      7.84 o 
  -2  13   4        2.42        4.95      1.22 o 
  -1  13   4        5.45        6.67      0.64 o 
   0  13   4      108.67      109.11      3.75 o 
   1  13   4       12.79        9.72      2.12 o 
   2  13   4       10.24        9.68      2.50 o 
   3  13   4        6.26        4.94      2.20 o 
   4  13   4        0.01        0.29      0.91 o 
   5  13   4        0.33        1.51      1.31 o 
  -5  14   4        1.02        1.74      1.14 o 
  -4  14   4       25.54       26.08      3.74 o 
  -3  14   4       30.60       40.61      3.29 o 
  -2  14   4       29.53       29.29      1.99 o 
  -1  14   4        3.92        3.71      0.49 o 
   0  14   4       61.53       62.77      1.68 o 
   1  14   4       51.38       45.09      4.80 o 
   2  14   4        1.57        4.29      2.29 o 
   3  14   4       60.72       58.57      6.15 o 
   4  14   4        5.26        4.03      1.46 o 
   5  14   4        0.55        1.49      1.32 o 
  -5  15   4        0.05        2.28      2.18 o 
  -4  15   4        1.15        3.18      1.11 o 
  -3  15   4      138.30      131.34      5.53 o 
  -2  15   4        0.54        2.12      0.82 o 
  -1  15   4        0.00        0.47      0.37 o 
   0  15   4       15.13       13.10      0.84 o 
   1  15   4       10.42        8.17      2.37 o 
   2  15   4       24.91       25.40      4.00 o 
   3  15   4        2.92        1.49      1.35 o 
   4  15   4        1.16        1.27      1.01 o 
  -5  16   4        0.00       -1.35      1.56 o 
  -4  16   4        0.20       -0.05      2.52 o 
  -3  16   4        1.45        4.55      1.04 o 
  -2  16   4        3.33        2.86      0.73 o 
  -1  16   4       11.73       11.85      1.22 o 
   0  16   4        0.78        0.15      0.55 o 
   1  16   4       19.04       18.09      3.30 o 
   2  16   4        5.03        6.46      2.01 o 
   3  16   4        0.01       -0.50      1.57 o 
   4  16   4        0.00        0.98      1.26 o 
  -5  17   4        1.62        5.37      2.26 o 
  -4  17   4        1.26        1.39      0.88 o 
  -3  17   4        2.08        3.06      0.77 o 
  -2  17   4       10.10        7.35      1.09 o 
  -1  17   4       19.25       19.48      1.95 o 
   0  17   4       17.74       13.80      2.17 o 
   1  17   4       18.72       15.68      2.97 o 
   2  17   4       16.44       13.80      3.12 o 
   3  17   4        1.51        1.24      1.40 o 
   4  17   4        0.08       -0.09      0.97 o 
  -5  18   4        2.86       -1.47      1.70 o 
  -4  18   4        6.37        6.99      1.71 o 
  -3  18   4        1.76        1.30      0.70 o 
  -2  18   4        7.46        7.52      1.20 o 
  -1  18   4        4.63        2.70      1.30 o 
   0  18   4        6.40        6.75      2.24 o 
   1  18   4        1.00       -0.28      1.79 o 
   2  18   4        8.53        9.36      2.73 o 
   3  18   4        0.13       -1.97      2.02 o 
   4  18   4        0.04        0.90      1.11 o 
  -5  19   4        1.00        1.29      1.05 o 
  -4  19   4        7.61        6.12      1.75 o 
  -3  19   4        0.05        0.10      0.72 o 
  -2  19   4       49.38       48.98      3.35 o 
  -1  19   4        5.85        8.31      2.14 o 
   0  19   4        2.15        1.53      1.07 o 
   1  19   4        1.90        0.23      1.22 o 
   2  19   4        1.98       -0.21      1.16 o 
   3  19   4        1.33        2.65      1.53 o 
   4  19   4        1.70        1.23      1.93 o 
  -4  20   4        0.64        1.17      1.31 o 
  -3  20   4        0.01       -0.66      0.70 o 
  -2  20   4        0.08        2.08      0.84 o 
  -1  20   4       12.12       12.44      3.46 o 
   0  20   4        0.18       -0.78      1.62 o 
   1  20   4        7.60        5.06      2.37 o 
   2  20   4        2.29       -1.62      1.81 o 
   3  20   4        0.07       -2.01      2.14 o 
  -4  21   4        1.74        2.28      1.50 o 
  -3  21   4        0.02       -0.09      0.98 o 
  -2  21   4        6.33        6.25      1.28 o 
  -1  21   4        0.26        2.30      1.82 o 
   0  21   4        2.71        3.39      1.80 o 
   1  21   4        4.85        3.13      2.03 o 
   2  21   4        3.61        3.08      1.73 o 
   3  21   4        0.07        0.95      1.68 o 
  -4  22   4        0.00        0.85      2.83 o 
  -3  22   4        0.15       -1.20      0.80 o 
  -2  22   4        0.75       -2.01      4.07 o 
  -1  22   4        0.65        1.25      1.56 o 
   0  22   4        5.04        6.68      2.62 o 
   1  22   4        5.81        5.24      2.18 o 
   2  22   4        0.47        0.78      1.64 o 
   3  22   4        0.68       -1.25      2.01 o 
  -3  23   4        0.01        0.37      1.05 o 
  -2  23   4        0.04        0.08      1.39 o 
  -1  23   4        7.00       11.60      3.50 o 
   0  23   4        2.37        2.46      1.87 o 
   1  23   4        3.10        1.19      1.57 o 
   2  23   4        3.44        1.51      1.51 o 
  -3  24   4        0.29       -2.13      1.61 o 
  -2  24   4        0.27       -0.78      1.75 o 
  -1  24   4        4.83        4.52      2.50 o 
   0  24   4        1.08        0.43      1.44 o 
   1  24   4        0.23        2.02      1.83 o 
   2  24   4        1.77        1.44      1.32 o 
  -3  25   4        0.01        0.26      1.72 o 
  -2  25   4        2.62        5.84      2.51 o 
  -1  25   4        0.16        4.92      2.40 o 
   0  25   4        1.80        5.31      2.79 o 
   1  25   4        3.64        2.08      1.79 o 
  -2  26   4        4.01        5.54      2.32 o 
  -1  26   4        1.26        1.48      1.89 o 
   0  26   4        0.58        3.52      2.45 o 
   1  26   4        0.16        1.94      1.71 o 
  -1  27   4        0.43        4.70      2.42 o 
   0  27   4        4.13        5.18      2.97 o 
  -6   1   5        5.90        6.20      1.81 o 
  -5   1   5        0.53       -1.31      1.01 o 
  -4   1   5        4.06        4.15      1.05 o 
  -3   1   5       59.39       65.54      3.58 o 
  -2   1   5        3.10        4.68      1.14 o 
  -1   1   5       76.92       82.21      2.65 o 
   0   1   5      193.22      218.63      3.06 o 
   1   1   5      100.97       95.59      2.40 o 
   2   1   5        1.81        1.87      0.54 o 
   3   1   5        5.25        4.80      0.73 o 
   4   1   5        0.20       -0.42      1.25 o 
   5   1   5        9.82        8.54      2.17 o 
  -6   2   5        0.77        0.26      1.22 o 
  -5   2   5       19.48       16.45      2.25 o 
  -4   2   5        4.15        3.81      1.25 o 
  -3   2   5       47.12       55.40      2.29 o 
  -2   2   5      370.74      390.36     11.63 o 
  -1   2   5     1465.42     1619.30     14.55 o 
   0   2   5      337.78      358.73      4.46 o 
   1   2   5        0.28        1.27      0.60 o 
   2   2   5        2.63        3.82      0.66 o 
   3   2   5       48.43       45.30      2.16 o 
   4   2   5        0.95        0.75      0.84 o 
   5   2   5        0.21        2.55      1.10 o 
  -6   3   5        6.20        6.21      1.78 o 
  -5   3   5        5.65        4.90      1.49 o 
  -4   3   5       58.90       57.12      3.75 o 
  -3   3   5        0.87       -0.07      0.42 o 
  -2   3   5       59.50       47.20      2.94 o 
  -1   3   5        2.81        4.07      0.89 o 
   0   3   5       55.87       52.14      1.39 o 
   1   3   5      443.89      482.09      5.72 o 
   2   3   5       45.23       44.23      1.87 o 
   3   3   5        0.01        0.08      0.71 o 
   4   3   5        3.42        4.46      1.24 o 
   5   3   5        4.84        8.55      1.64 o 
  -6   4   5        6.84        4.21      1.54 o 
  -5   4   5        1.76        2.51      1.28 o 
  -4   4   5        0.56        1.59      1.43 o 
  -3   4   5       13.68       14.56      1.36 o 
  -2   4   5       45.55       50.32      3.04 o 
  -1   4   5      191.46      183.49      2.92 o 
   0   4   5      463.92      498.17      9.78 o 
   1   4   5       10.82       10.15      0.93 o 
   2   4   5       10.07       12.50      0.99 o 
   3   4   5       35.07       34.49      2.42 o 
   4   4   5        1.14        3.81      1.26 o 
   5   4   5       10.72       10.42      1.66 o 
  -6   5   5        1.52        0.50      1.10 o 
  -5   5   5       15.48       11.96      2.06 o 
  -4   5   5       55.36       58.68      3.79 o 
  -3   5   5       49.96       43.16      2.05 o 
  -2   5   5      165.66      200.06      4.82 o 
  -1   5   5      144.56      149.41      2.57 o 
   0   5   5      195.22      227.01      4.20 o 
   1   5   5      225.34      238.04      7.58 o 
   2   5   5        0.22       -0.62      0.41 o 
   3   5   5        0.26        0.69      0.73 o 
   4   5   5       50.89       54.90      3.38 o 
   5   5   5        0.42        1.20      0.95 o 
  -6   6   5        0.23        0.54      1.80 o 
  -5   6   5        4.97        5.32      1.65 o 
  -4   6   5        2.12        3.06      1.15 o 
  -3   6   5       17.57       20.55      2.21 o 
  -2   6   5      240.16      286.34      6.88 o 
  -1   6   5      308.64      316.05      3.64 o 
   0   6   5      249.47      235.87      5.40 o 
   1   6   5        0.65        1.43      1.13 o 
   2   6   5       48.15       49.36      1.74 o 
   3   6   5       27.81       26.45      2.18 o 
   4   6   5        3.77        6.31      1.47 o 
   5   6   5        0.86       -0.07      1.33 o 
  -6   7   5        0.54       -0.35      1.09 o 
  -5   7   5       16.98       17.26      2.59 o 
  -4   7   5       10.70       10.04      2.36 o 
  -3   7   5       48.00       49.07      3.26 o 
  -2   7   5       13.81       23.58      3.31 o 
  -1   7   5       59.48       62.42      1.58 o 
   0   7   5      141.38      138.78      3.27 o 
   1   7   5       28.42       39.05      2.74 o 
   2   7   5       62.07       65.77      2.12 o 
   3   7   5        1.20        2.12      0.71 o 
   4   7   5        6.53        6.37      1.67 o 
   5   7   5        5.36        3.93      1.50 o 
  -6   8   5        4.43        3.16      1.39 o 
  -5   8   5       40.33       38.73      3.66 o 
  -4   8   5       43.75       37.16      3.17 o 
  -3   8   5       21.44       18.80      2.53 o 
  -2   8   5       25.36       24.79      2.26 o 
  -1   8   5       53.75       47.17      2.70 o 
   0   8   5        0.22        0.79      0.57 o 
   1   8   5      406.90      396.44      5.67 o 
   2   8   5      226.94      204.41      5.28 o 
   3   8   5        0.32       -0.81      0.76 o 
   4   8   5        0.08       -0.06      0.84 o 
   5   8   5        1.82        3.16      6.13 o 
  -6   9   5        0.04        0.94      1.63 o 
  -5   9   5       36.15       36.75      4.91 o 
  -4   9   5        6.19        1.73      1.55 o 
  -3   9   5        2.05        2.51      3.17 o 
  -2   9   5       17.32       18.66      2.10 o 
  -1   9   5       18.93       16.44      1.69 o 
   0   9   5        0.31        0.08      0.43 o 
   1   9   5        0.85        3.38      0.90 o 
   2   9   5      122.37      117.24      5.06 o 
   3   9   5       19.85       19.91      1.98 o 
   4   9   5        8.99        7.35      1.41 o 
   5   9   5        3.48        4.99      1.71 o 
  -6  10   5        5.73        7.05      1.87 o 
  -5  10   5        0.12        1.18      1.19 o 
  -4  10   5        2.92        1.03      1.98 o 
  -3  10   5        0.16       -0.70      0.92 o 
  -2  10   5      190.85      217.54      6.62 o 
  -1  10   5       40.73       50.19      2.93 o 
   0  10   5        3.33        3.67      0.82 o 
   1  10   5       29.16       33.37      1.57 o 
   2  10   5       59.83       57.76      3.73 o 
   3  10   5       16.03       14.64      1.80 o 
   4  10   5        2.66        2.29      1.41 o 
   5  10   5        2.02        3.19      1.40 o 
  -6  11   5        0.91        3.14      3.67 o 
  -5  11   5        7.82        5.44      1.65 o 
  -4  11   5       10.90       10.15      1.75 o 
  -3  11   5       24.44       21.89      2.27 o 
  -2  11   5        0.46        2.77      2.74 o 
  -1  11   5       42.40       35.22      1.78 o 
   0  11   5        2.47        5.56      1.02 o 
   1  11   5       99.46       90.42      5.49 o 
   2  11   5       12.33       13.16      2.83 o 
   3  11   5       18.46       17.48      2.45 o 
   4  11   5        1.18        2.59      1.21 o 
   5  11   5        0.55        0.65      1.25 o 
  -6  12   5        3.00        2.05      1.89 o 
  -5  12   5        0.67        0.87      1.05 o 
  -4  12   5        2.16        2.74      1.97 o 
  -3  12   5       10.89        8.30      1.23 o 
  -2  12   5       11.50       13.55      1.90 o 
  -1  12   5        1.36        0.82      0.42 o 
   0  12   5       31.24       29.30      1.98 o 
   1  12   5        9.36        6.48      2.42 o 
   2  12   5        5.83        5.72      1.92 o 
   3  12   5       19.62       18.97      2.55 o 
   4  12   5        2.08        3.84      1.66 o 
  -5  13   5        4.33        7.23      1.77 o 
  -4  13   5       16.92       15.77      5.36 o 
  -3  13   5        0.10        0.82      0.81 o 
  -2  13   5       29.93       25.27      2.42 o 
  -1  13   5        1.06        1.51      0.37 o 
   0  13   5        0.01        1.50      0.92 o 
   1  13   5       51.02       49.27      5.16 o 
   2  13   5        8.50        9.68      2.71 o 
   3  13   5        1.76        2.54      1.69 o 
   4  13   5        4.37        2.63      1.31 o 
  -5  14   5        3.15        5.72      1.69 o 
  -4  14   5        0.74        0.86      2.10 o 
  -3  14   5        1.75        3.12      1.00 o 
  -2  14   5        1.41        1.73      0.73 o 
  -1  14   5        7.33        6.60      0.83 o 
   0  14   5       47.71       51.73      6.21 o 
   1  14   5       16.21       17.00      3.40 o 
   2  14   5        9.52        7.36      2.32 o 
   3  14   5        4.93        5.41      2.43 o 
   4  14   5        0.00       -0.29      1.34 o 
  -5  15   5        0.46        1.33      1.00 o 
  -4  15   5       24.18       20.37      2.56 o 
  -3  15   5        0.41       -0.33      0.78 o 
  -2  15   5        7.56        6.89      1.05 o 
  -1  15   5        0.18        0.64      0.45 o 
   0  15   5       16.72       14.04      1.48 o 
   1  15   5       13.15        8.17      2.39 o 
   2  15   5       17.11       16.20      3.18 o 
   3  15   5        2.23        3.08      1.94 o 
   4  15   5        0.80        2.74      1.18 o 
  -5  16   5        0.53        1.98      1.98 o 
  -4  16   5        2.90        3.76      1.38 o 
  -3  16   5        1.58        2.53      0.82 o 
  -2  16   5        5.04        3.26      0.94 o 
  -1  16   5        6.06        5.08      0.89 o 
   0  16   5        1.90        3.12      2.32 o 
   1  16   5       11.05        8.62      1.97 o 
   2  16   5        3.06        1.47      1.09 o 
   3  16   5        0.74        0.49      1.12 o 
   4  16   5        0.54       -0.10      1.48 o 
  -5  17   5        0.08        5.16      2.81 o 
  -4  17   5        2.75        5.62      1.62 o 
  -3  17   5       18.49       17.44      1.63 o 
  -2  17   5        0.72        1.08      1.20 o 
  -1  17   5       34.33       36.80      5.81 o 
   0  17   5       76.24       76.46      6.96 o 
   1  17   5        1.31        0.09      2.26 o 
   2  17   5        0.00        1.58      2.03 o 
   3  17   5        0.04        1.64      2.06 o 
   4  17   5        0.02        0.08      1.02 o 
  -5  18   5        0.45        0.69      2.31 o 
  -4  18   5        1.33        1.34      0.93 o 
  -3  18   5        2.23        1.71      0.66 o 
  -2  18   5        7.96        7.02      1.16 o 
  -1  18   5       80.26       90.38     11.89 o 
   0  18   5        5.57        6.17      2.56 o 
   1  18   5        9.76        3.95      1.60 o 
   2  18   5        0.11        0.48      1.29 o 
   3  18   5        0.01        0.88      1.97 o 
  -4  19   5        0.29        2.25      1.34 o 
  -3  19   5        0.74       -0.21      0.61 o 
  -2  19   5        3.24        7.37      3.01 o 
  -1  19   5        1.65        4.74      2.38 o 
   0  19   5       13.33       14.87      3.22 o 
   1  19   5        0.00        0.66      1.30 o 
   2  19   5        1.43        1.32      1.91 o 
   3  19   5        0.01        1.74      1.38 o 
  -4  20   5        3.50        4.09      1.83 o 
  -3  20   5        0.33        0.28      1.02 o 
  -2  20   5        1.69        1.86      0.96 o 
  -1  20   5        0.02        1.96      1.87 o 
   0  20   5        0.13        2.11      1.80 o 
   1  20   5        6.31        6.54      2.75 o 
   2  20   5       12.83        8.08      2.74 o 
   3  20   5        0.25       -0.58      1.68 o 
  -4  21   5        0.78        0.33      1.49 o 
  -3  21   5        5.78        3.33      1.75 o 
  -2  21   5       19.80       17.92      3.36 o 
  -1  21   5       24.98       28.46      4.85 o 
   0  21   5        1.31        1.79      1.24 o 
   1  21   5        8.70        5.71      1.86 o 
   2  21   5        2.99        4.02      1.93 o 
  -3  22   5        1.93        0.03      3.47 o 
  -2  22   5       16.84       29.49      5.34 o 
  -1  22   5       12.06       22.53      5.00 o 
   0  22   5        0.12       -1.67      1.65 o 
   1  22   5        1.61        3.49      2.31 o 
   2  22   5        2.95        2.28      1.91 o 
  -3  23   5        2.17        0.80      1.00 o 
  -2  23   5       15.51       15.38      3.97 o 
  -1  23   5       23.77       30.68      5.25 o 
   0  23   5        1.58        0.68      1.84 o 
   1  23   5        0.22       -1.38      1.53 o 
   2  23   5        0.55        0.66      1.56 o 
  -3  24   5        0.29        0.12      1.42 o 
  -2  24   5        1.39        5.61      2.89 o 
  -1  24   5        1.46        4.30      2.57 o 
   0  24   5        0.60        2.39      2.22 o 
   1  24   5        0.06        2.98      2.41 o 
  -2  25   5        0.44        0.65      2.23 o 
  -1  25   5        0.58        0.67      1.52 o 
   0  25   5        1.80        2.53      2.55 o 
   1  25   5        0.44        4.45      2.76 o 
  -1  26   5        1.03        0.40      1.72 o 
   0  26   5        0.13        1.39      2.03 o 
  -6   0   6        2.69        1.77      1.42 o 
  -5   0   6        9.77        9.61      2.65 o 
  -4   0   6       67.47       64.70      5.92 o 
  -3   0   6      721.04      754.14     18.21 o 
  -2   0   6        1.27       -0.54      1.04 o 
  -1   0   6       85.27      105.11      5.13 o 
   0   0   6      971.61      941.44     14.41 o 
   1   0   6      105.61      106.32      3.91 o 
   2   0   6        9.08        7.85      1.54 o 
   3   0   6      449.55      482.07     21.01 o 
   4   0   6       22.07       26.79      2.93 o 
   5   0   6        0.54       -1.40      1.49 o 
  -6   1   6        2.44        1.35      1.14 o 
  -5   1   6        2.18        0.81      1.01 o 
  -4   1   6       11.38       13.63      2.13 o 
  -3   1   6      166.25      191.13      6.60 o 
  -2   1   6       57.00       63.73      3.76 o 
  -1   1   6        1.43       -0.33      1.50 o 
   0   1   6      175.50      171.24      3.45 o 
   1   1   6        4.15        5.83      0.73 o 
   2   1   6       83.37       87.96      2.82 o 
   3   1   6       18.09       29.58      2.50 o 
   4   1   6       24.26       25.52      2.05 o 
   5   1   6        0.05       -0.33      0.99 o 
  -6   2   6        0.24       -0.13      2.51 o 
  -5   2   6        3.38        2.22      1.07 o 
  -4   2   6        1.96        2.50      2.43 o 
  -3   2   6        1.86        4.86      1.47 o 
  -2   2   6       34.27       37.39      2.75 o 
  -1   2   6        5.54        6.87      0.83 o 
   0   2   6       95.29       90.85      2.16 o 
   1   2   6       53.44       57.93      2.24 o 
   2   2   6        0.33        2.16      0.75 o 
   3   2   6      102.18      101.77      3.46 o 
   4   2   6       37.98       42.69      2.75 o 
   5   2   6        2.27        1.13      0.89 o 
  -6   3   6       11.29        8.54      1.96 o 
  -5   3   6        0.00        0.86      1.15 o 
  -4   3   6       52.53       50.74      3.84 o 
  -3   3   6       62.82       64.43      3.92 o 
  -2   3   6       57.22       64.57      3.55 o 
  -1   3   6       49.23       65.58      2.46 o 
   0   3   6       97.21      101.59      2.16 o 
   1   3   6        0.36        1.68      0.68 o 
   2   3   6       62.89       60.71      2.37 o 
   3   3   6       12.59       18.09      1.58 o 
   4   3   6        0.10        3.38      1.28 o 
   5   3   6        2.60        0.75      1.00 o 
  -6   4   6        6.79        8.12      1.79 o 
  -5   4   6        0.09        1.12      1.10 o 
  -4   4   6      156.58      152.56      6.40 o 
  -3   4   6       93.50       80.10      3.01 o 
  -2   4   6       40.33       46.01      2.49 o 
  -1   4   6      161.96      162.80      3.06 o 
   0   4   6      105.78       96.67      2.40 o 
   1   4   6      339.71      352.63     10.94 o 
   2   4   6      273.10      260.68      5.85 o 
   3   4   6        0.00        0.45      0.74 o 
   4   4   6       25.79       29.32      2.72 o 
   5   4   6        5.83        8.44      1.62 o 
  -6   5   6        0.01        0.21      2.43 o 
  -5   5   6       24.20       25.77      3.04 o 
  -4   5   6       85.71       87.62      5.04 o 
  -3   5   6        0.02        1.61      1.09 o 
  -2   5   6      199.63      204.80      5.17 o 
  -1   5   6        1.74        2.81      0.49 o 
   0   5   6       35.62       44.28      2.09 o 
   1   5   6      400.09      408.68      8.45 o 
   2   5   6        5.22        8.31      1.37 o 
   3   5   6        6.11        4.73      0.80 o 
   4   5   6       34.01       39.42      3.05 o 
   5   5   6        0.20        2.37      1.23 o 
  -6   6   6        1.06        0.83      1.34 o 
  -5   6   6       36.09       36.08      3.53 o 
  -4   6   6       21.09       24.68      2.89 o 
  -3   6   6       70.72       72.64      5.43 o 
  -2   6   6        3.47        3.60      0.83 o 
  -1   6   6       26.45       35.35      1.37 o 
   0   6   6        0.00        1.44      0.68 o 
   1   6   6        4.77        4.59      1.74 o 
   2   6   6      313.79      293.44      4.77 o 
   3   6   6        0.00        0.52      0.77 o 
   4   6   6        2.66        3.01      1.15 o 
   5   6   6        5.70        6.37      1.83 o 
  -6   7   6        7.09        8.04      4.96 o 
  -5   7   6        1.52        3.15      1.46 o 
  -4   7   6       21.35       15.07      2.60 o 
  -3   7   6       12.91       12.06      1.94 o 
  -2   7   6       87.21       83.91      4.19 o 
  -1   7   6       11.51       11.58      0.74 o 
   0   7   6      136.94      140.41      3.64 o 
   1   7   6       25.04       31.26      2.50 o 
   2   7   6       18.07       16.65      2.62 o 
   3   7   6       35.74       30.65      2.46 o 
   4   7   6        0.21        2.63      1.53 o 
   5   7   6        0.01       -0.60      1.42 o 
  -6   8   6        0.00        2.97      2.00 o 
  -5   8   6        7.66        9.25      3.84 o 
  -4   8   6        5.18        1.40      1.12 o 
  -3   8   6       23.03       25.49      2.57 o 
  -2   8   6      144.44      147.00      5.50 o 
  -1   8   6        5.29        4.20      0.49 o 
   0   8   6       25.52       30.32      1.73 o 
   1   8   6       11.28       11.90      2.27 o 
   2   8   6       23.81       19.41      2.21 o 
   3   8   6        9.39        8.37      1.42 o 
   4   8   6        0.35        0.68      0.92 o 
  -6   9   6        4.41        2.92      1.61 o 
  -5   9   6        1.23        7.94      3.42 o 
  -4   9   6        7.25        6.98      1.49 o 
  -3   9   6       17.41        9.08      3.45 o 
  -2   9   6        5.32        7.89      1.61 o 
  -1   9   6      217.95      206.54      7.91 o 
   0   9   6       13.64       11.27      1.14 o 
   1   9   6      214.67      213.93      4.60 o 
   2   9   6        1.68        0.23      1.26 o 
   3   9   6        1.54        1.67      1.18 o 
   4   9   6        0.82        1.05      0.93 o 
  -6  10   6        1.85        4.55      2.47 o 
  -5  10   6       70.23       73.42      5.11 o 
  -4  10   6        1.13        0.86      1.03 o 
  -3  10   6       42.77       41.48      3.34 o 
  -2  10   6       12.36       15.82      2.02 o 
  -1  10   6        0.05        0.11      0.29 o 
   0  10   6       64.63       62.70      2.94 o 
   1  10   6      396.97      379.65      5.93 o 
   2  10   6       13.90       13.45      3.00 o 
   3  10   6        8.53        7.04      1.24 o 
   4  10   6        1.94        3.48      1.34 o 
  -6  11   6        6.15        7.93      3.02 o 
  -5  11   6        1.63        6.39      1.86 o 
  -4  11   6        0.63       -0.63      1.04 o 
  -3  11   6       12.25       11.11      2.51 o 
  -2  11   6       14.93       15.26      1.92 o 
  -1  11   6       12.50       10.97      0.90 o 
   0  11   6       11.60       15.25      1.75 o 
   1  11   6      184.76      187.06      9.79 o 
   2  11   6        3.10        0.40      2.24 o 
   3  11   6        1.43        1.18      2.70 o 
   4  11   6        3.78        6.31      1.80 o 
  -5  12   6        0.15       -0.29      0.97 o 
  -4  12   6        2.62        1.53      1.21 o 
  -3  12   6       17.06       13.66      1.64 o 
  -2  12   6        8.80        9.87      1.70 o 
  -1  12   6        6.72        4.45      0.57 o 
   0  12   6        9.09       17.93      5.79 o 
   1  12   6        1.58       12.05      3.16 o 
   2  12   6       19.26       20.31      3.70 o 
   3  12   6        0.98        0.39      1.03 o 
   4  12   6        0.04        0.36      0.94 o 
  -5  13   6        3.17        2.93      1.71 o 
  -4  13   6       12.47       13.10      2.20 o 
  -3  13   6        7.53        4.97      1.08 o 
  -2  13   6        2.23        1.59      1.09 o 
  -1  13   6        0.13       -0.84      2.09 o 
   0  13   6      461.29      477.92     18.89 o 
   1  13   6       49.19       50.99      5.33 o 
   2  13   6        1.41        0.71      1.27 o 
   3  13   6        0.13       -1.02      1.06 o 
   4  13   6        1.72        4.24      1.62 o 
  -5  14   6        0.68        1.49      0.98 o 
  -4  14   6        0.00        1.59      1.55 o 
  -3  14   6        0.44       -1.39      0.93 o 
  -2  14   6       17.50       19.37      1.64 o 
  -1  14   6      129.11      135.39      5.70 o 
   0  14   6      137.93      135.57      5.50 o 
   1  14   6        9.70        7.02      1.46 o 
   2  14   6       30.46       22.22      3.97 o 
   3  14   6        2.99        4.19      2.01 o 
   4  14   6        0.08        1.77      1.40 o 
  -5  15   6        2.37        1.73      1.48 o 
  -4  15   6        4.94        6.34      1.65 o 
  -3  15   6        6.78        6.24      1.22 o 
  -2  15   6        1.06        0.85      0.68 o 
  -1  15   6        2.94        2.98      1.12 o 
   0  15   6      202.33      251.48     12.38 o 
   1  15   6       12.36        5.21      1.59 o 
   2  15   6        6.29        8.38      2.93 o 
   3  15   6        0.81        5.36      2.59 o 
   4  15   6        0.11        1.10      1.33 o 
  -5  16   6        0.01        1.50      1.15 o 
  -4  16   6        0.01       -0.73      1.04 o 
  -3  16   6       11.58        9.81      1.57 o 
  -2  16   6        0.00       -0.08      0.84 o 
  -1  16   6        1.27        2.00      0.86 o 
   0  16   6        0.47        5.53      3.13 o 
   1  16   6        1.19       -2.27      2.24 o 
   2  16   6        0.89        6.14      2.69 o 
   3  16   6       15.24       16.54      3.73 o 
  -5  17   6        0.10        5.62      2.79 o 
  -4  17   6        0.12        0.01      2.30 o 
  -3  17   6        1.15        0.65      0.88 o 
  -2  17   6       11.83        9.81      1.75 o 
  -1  17   6       34.84       39.11      3.04 o 
   0  17   6        0.81        1.22      2.28 o 
   1  17   6       25.31       27.05      4.33 o 
   2  17   6       17.97       28.16      4.80 o 
   3  17   6        3.59        5.88      2.63 o 
  -4  18   6        0.03        0.76      0.99 o 
  -3  18   6        5.30        4.28      1.63 o 
  -2  18   6       17.35       17.57      2.46 o 
  -1  18   6        0.19        7.66      3.43 o 
   0  18   6       14.78       14.62      3.50 o 
   1  18   6       26.61       25.30      4.31 o 
   2  18   6        1.23        1.92      2.26 o 
   3  18   6        0.82        0.63      1.60 o 
  -4  19   6        0.96        1.84      0.98 o 
  -3  19   6        2.22        2.61      1.03 o 
  -2  19   6        5.85        4.92      2.54 o 
  -1  19   6       81.30       88.87      8.00 o 
   0  19   6        0.86       -0.29      1.56 o 
   1  19   6        9.05       12.94      3.55 o 
   2  19   6        1.04        3.58      2.61 o 
   3  19   6        0.37        1.13      2.00 o 
  -4  20   6        0.02       -0.11      1.51 o 
  -3  20   6        2.10        1.03      0.90 o 
  -2  20   6       26.49       36.30      5.62 o 
  -1  20   6        8.21       20.88      4.54 o 
   0  20   6        0.27        1.09      1.42 o 
   1  20   6        2.06        3.53      2.35 o 
   2  20   6        0.93        4.67      2.76 o 
  -3  21   6        0.01        0.67      0.98 o 
  -2  21   6        0.75        2.21      2.41 o 
  -1  21   6        0.43        2.93      2.39 o 
   0  21   6        2.16        4.68      2.62 o 
   1  21   6        2.52        2.53      1.93 o 
   2  21   6        3.26        1.74      1.78 o 
  -3  22   6        0.00        0.02      2.80 o 
  -2  22   6        1.17        1.07      2.16 o 
  -1  22   6        2.29        1.88      2.06 o 
   0  22   6        0.05        1.80      2.19 o 
   1  22   6        3.25       11.98      3.67 o 
  -3  23   6        5.12        5.82      2.40 o 
  -2  23   6       26.13       32.65      5.70 o 
  -1  23   6        0.73       -0.24      1.81 o 
   0  23   6        1.38        1.47      1.70 o 
   1  23   6        0.23        2.56      2.55 o 
  -2  24   6        0.52        6.94      3.22 o 
  -1  24   6        0.66        0.54      1.64 o 
   0  24   6        1.12        4.92      2.72 o 
  -6   1   7        0.00        0.66      1.23 o 
  -5   1   7        0.37        5.05      1.96 o 
  -4   1   7      220.14      225.09      8.41 o 
  -3   1   7        0.99        4.01      1.64 o 
  -2   1   7        0.71       -0.73      0.71 o 
  -1   1   7       40.89       36.33      2.54 o 
   0   1   7        0.79        1.05      0.56 o 
   1   1   7       63.55       59.52      2.23 o 
   2   1   7      104.21      111.58      3.40 o 
   3   1   7       25.62       23.94      1.79 o 
   4   1   7       16.12       15.63      1.95 o 
  -6   2   7        3.11        3.25      1.95 o 
  -5   2   7       48.27       49.19      7.29 o 
  -4   2   7       21.38       33.33      3.47 o 
  -3   2   7      208.72      200.03      8.90 o 
  -2   2   7       72.74       70.62      3.95 o 
  -1   2   7      107.44      108.77      4.43 o 
   0   2   7       14.35       13.22      1.14 o 
   1   2   7       10.52        8.10      0.87 o 
   2   2   7      174.53      171.35      4.27 o 
   3   2   7        1.04       10.23      1.51 o 
   4   2   7        8.88       12.04      1.86 o 
  -6   3   7        0.03       -0.26      1.56 o 
  -5   3   7       31.05       29.46      3.38 o 
  -4   3   7       31.55       39.28      3.46 o 
  -3   3   7      236.29      243.32      7.80 o 
  -2   3   7       43.28       54.86      5.40 o 
  -1   3   7       32.95       27.62      2.31 o 
   0   3   7        8.41        9.96      0.77 o 
   1   3   7        2.30        2.86      0.70 o 
   2   3   7       14.18       19.01      1.53 o 
   3   3   7      179.93      189.58      6.05 o 
   4   3   7        8.33        8.55      1.71 o 
  -6   4   7        0.38        0.26      3.22 o 
  -5   4   7        0.10        3.09      1.98 o 
  -4   4   7        5.58       10.64      2.16 o 
  -3   4   7       11.26       14.84      2.37 o 
  -2   4   7      393.04      387.83      7.54 o 
  -1   4   7       27.17       24.79      1.51 o 
   0   4   7       34.50       29.43      1.48 o 
   1   4   7       12.42       12.53      1.80 o 
   2   4   7        4.82        7.14      1.22 o 
   3   4   7       31.46       39.21      2.99 o 
   4   4   7        8.41        8.49      1.63 o 
  -6   5   7        0.56       -0.66      1.28 o 
  -5   5   7        0.61        3.89      1.76 o 
  -4   5   7      117.35      119.19      5.90 o 
  -3   5   7        8.29       11.17      1.82 o 
  -2   5   7       27.01       23.78      1.37 o 
  -1   5   7        9.17        9.82      0.86 o 
   0   5   7        0.21        0.42      0.58 o 
   1   5   7       30.98       38.69      3.88 o 
   2   5   7      229.47      241.99      6.36 o 
   3   5   7        1.68        5.01      1.27 o 
   4   5   7        0.27        0.80      0.95 o 
  -6   6   7        1.37        3.69      1.66 o 
  -5   6   7       25.75       23.56      3.04 o 
  -4   6   7        4.10       10.28      2.22 o 
  -3   6   7       17.88       19.22      2.30 o 
  -2   6   7       25.89       29.16      1.45 o 
  -1   6   7      101.34       88.98      2.34 o 
   0   6   7      176.19      192.24      4.56 o 
   1   6   7      177.44      168.39      5.82 o 
   2   6   7        2.94        4.23      2.48 o 
   3   6   7        2.10        1.86      0.93 o 
   4   6   7        0.22        1.84      1.19 o 
  -6   7   7        0.67        1.24      1.90 o 
  -5   7   7       15.81       18.94      2.84 o 
  -4   7   7       47.14       44.17      3.65 o 
  -3   7   7       26.23       25.38      2.75 o 
  -2   7   7       10.46        8.08      1.02 o 
  -1   7   7       12.93       11.42      0.88 o 
   0   7   7       20.42       16.52      1.38 o 
   1   7   7        2.24        1.47      3.22 o 
   2   7   7       38.38       36.30      2.55 o 
   3   7   7        1.35        2.06      1.05 o 
   4   7   7       28.55       30.00      2.94 o 
  -6   8   7        2.09        6.51      2.99 o 
  -5   8   7        7.33        8.46      2.10 o 
  -4   8   7        0.05        0.52      1.15 o 
  -3   8   7       11.94       10.77      2.00 o 
  -2   8   7       19.76       19.50      2.34 o 
  -1   8   7      277.45      268.38      5.97 o 
   0   8   7       16.51       13.42      1.86 o 
   1   8   7        0.29        1.34      0.84 o 
   2   8   7       41.77       37.91      3.22 o 
   3   8   7       24.42       29.75      2.65 o 
   4   8   7        0.00        4.19      1.44 o 
  -5   9   7       10.52        8.99      2.25 o 
  -4   9   7       24.60       23.04      2.80 o 
  -3   9   7       15.09       18.18      2.41 o 
  -2   9   7       40.93       45.18      3.29 o 
  -1   9   7        3.27        5.23      1.03 o 
   0   9   7       59.07       69.82      2.84 o 
   1   9   7      194.00      177.34      4.57 o 
   2   9   7       17.56       19.11      2.31 o 
   3   9   7       21.51       25.90      2.52 o 
   4   9   7       14.72       19.15      2.41 o 
  -5  10   7        0.28        4.21      1.76 o 
  -4  10   7        3.69        6.69      1.82 o 
  -3  10   7       34.22       30.75      2.99 o 
  -2  10   7       54.05       55.96      3.77 o 
  -1  10   7      250.13      279.86     13.29 o 
   0  10   7      278.46      267.56      7.09 o 
   1  10   7        5.93        8.19      1.13 o 
   2  10   7        1.37        2.04      1.18 o 
   3  10   7        0.05        0.44      0.89 o 
   4  10   7        1.05        0.90      1.03 o 
  -5  11   7       21.15       19.74      2.80 o 
  -4  11   7        4.99        4.38      1.47 o 
  -3  11   7        5.50        2.53      0.84 o 
  -2  11   7       45.17       49.84      3.64 o 
  -1  11   7       21.01       21.90      2.37 o 
   0  11   7        0.89        3.90      1.45 o 
   1  11   7       54.05       47.88      3.43 o 
   2  11   7       12.86        8.45      1.61 o 
   3  11   7        3.04        1.93      0.86 o 
   4  11   7        0.83        0.50      2.26 o 
  -5  12   7        1.80        2.01      1.67 o 
  -4  12   7       10.43        9.73      1.94 o 
  -3  12   7        0.01        0.35      0.69 o 
  -2  12   7       20.38       23.32      2.65 o 
  -1  12   7       73.13       80.53      5.39 o 
   0  12   7      104.83      109.60      4.41 o 
   1  12   7        2.98        3.32      1.53 o 
   2  12   7        7.48        9.48      2.53 o 
   3  12   7       11.02       10.43      2.49 o 
   4  12   7        0.68        1.88      1.68 o 
  -5  13   7        2.96        2.60      1.23 o 
  -4  13   7        0.40        0.05      1.04 o 
  -3  13   7       21.43       17.76      1.97 o 
  -2  13   7        1.09        1.89      1.69 o 
  -1  13   7        6.93        7.94      1.64 o 
   0  13   7        5.34       11.20      1.65 o 
   1  13   7        0.07       -2.19      2.02 o 
   2  13   7       24.05       25.46      4.36 o 
   3  13   7       10.48       11.76      2.16 o 
  -5  14   7        3.32        5.66      1.77 o 
  -4  14   7        1.62        1.01      2.34 o 
  -3  14   7        0.71       -0.35      0.82 o 
  -2  14   7       25.96       28.30      4.04 o 
  -1  14   7        4.93        6.86      1.50 o 
   0  14   7       10.61       13.89      3.47 o 
   1  14   7        0.25        0.57      1.24 o 
   2  14   7        3.47        8.18      3.22 o 
   3  14   7        2.28        3.45      1.32 o 
  -5  15   7        0.02        1.28      1.18 o 
  -4  15   7        1.10        2.64      1.33 o 
  -3  15   7        2.80        2.09      1.09 o 
  -2  15   7       22.01       24.78      2.73 o 
  -1  15   7       87.86       82.95      4.70 o 
   0  15   7       33.39       35.69      5.09 o 
   1  15   7        0.22        1.15      1.83 o 
   2  15   7        0.01        2.10      2.09 o 
   3  15   7        2.56        0.01      1.09 o 
  -4  16   7        0.11        0.04      0.97 o 
  -3  16   7        3.00        2.82      1.02 o 
  -2  16   7        3.10        2.85      2.52 o 
  -1  16   7       94.79      104.52      8.68 o 
   0  16   7       17.79       17.16      3.75 o 
   1  16   7       13.48       14.20      3.53 o 
   2  16   7        1.06        2.90      1.98 o 
   3  16   7        0.01        2.01      2.22 o 
  -4  17   7        2.90        3.75      1.56 o 
  -3  17   7        0.83       -0.35      1.07 o 
  -2  17   7       15.01       15.07      2.27 o 
  -1  17   7        0.04        7.82      3.35 o 
   0  17   7        0.05        1.39      1.89 o 
   1  17   7        0.74       -1.48      1.47 o 
   2  17   7        0.10       -0.36      1.53 o 
   3  17   7        0.67        0.85      1.60 o 
  -4  18   7        0.67        1.44      1.59 o 
  -3  18   7        6.89        6.66      2.02 o 
  -2  18   7       16.31       17.87      2.53 o 
  -1  18   7       44.03       50.60      6.59 o 
   0  18   7       16.56       18.19      3.75 o 
   1  18   7        0.84        1.41      1.71 o 
   2  18   7        3.43        4.87      2.41 o 
  -4  19   7        0.68       -0.50      1.66 o 
  -3  19   7        0.79        1.41      0.82 o 
  -2  19   7       13.66       15.51      4.11 o 
  -1  19   7        0.77        6.59      3.16 o 
   0  19   7        0.05        1.25      2.28 o 
   1  19   7        0.83        4.66      2.77 o 
   2  19   7        0.97        2.01      1.66 o 
  -3  20   7        3.48        3.99      1.30 o 
  -2  20   7        1.23        5.01      3.00 o 
  -1  20   7       14.60       18.72      4.11 o 
   0  20   7        5.67        7.83      2.96 o 
   1  20   7        2.56        1.23      2.17 o 
   2  20   7        0.00        0.46      1.44 o 
  -3  21   7        1.00        0.98      1.21 o 
  -2  21   7        0.16        0.70      1.87 o 
  -1  21   7        0.02        0.97      1.32 o 
   0  21   7        2.37        4.14      2.49 o 
   1  21   7        0.03       -0.88      1.38 o 
  -2  22   7        0.45        0.02      1.72 o 
  -1  22   7        2.91        4.01      2.57 o 
   0  22   7        4.18        3.97      2.17 o 
  -1  23   7        0.40       -3.19      2.37 o 
  -5   0   8       18.64       20.54      4.36 o 
  -4   0   8        7.14        8.66      2.89 o 
  -3   0   8       22.68       21.09      3.70 o 
  -2   0   8        0.02        4.84      2.82 o 
  -1   0   8        3.73        0.08      0.91 o 
   0   0   8       24.20       20.89      2.65 o 
   1   0   8       57.20       61.78      3.40 o 
   2   0   8       11.87       10.45      1.48 o 
   3   0   8        3.10        6.49      3.07 o 
   4   0   8        4.48        4.47      2.36 o 
  -6   1   8        0.92        1.14      1.81 o 
  -5   1   8        6.52        9.69      2.14 o 
  -4   1   8       15.23       13.93      2.23 o 
  -3   1   8      125.13      133.64     12.03 o 
  -2   1   8      355.31      373.48      9.64 o 
  -1   1   8        5.45        3.05      0.77 o 
   0   1   8      154.64      120.52      3.58 o 
   1   1   8        0.17        0.91      0.70 o 
   2   1   8        1.44        3.65      1.16 o 
   3   1   8       58.13       53.01      4.42 o 
   4   1   8        0.02       -1.33      1.29 o 
  -6   2   8        1.43        3.89      2.36 o 
  -5   2   8        7.62        8.47      2.03 o 
  -4   2   8       29.14       27.04      2.98 o 
  -3   2   8      135.97      135.76      6.95 o 
  -2   2   8        7.66       16.90      2.53 o 
  -1   2   8        0.29        0.16      1.08 o 
   0   2   8        6.50        6.61      0.95 o 
   1   2   8       61.70       60.83      2.48 o 
   2   2   8       67.00       59.84      3.22 o 
   3   2   8        4.22        5.18      1.34 o 
   4   2   8        0.94        1.67      1.13 o 
  -6   3   8        4.67        5.44      2.49 o 
  -5   3   8        5.23        7.73      2.06 o 
  -4   3   8        0.65        0.79      1.05 o 
  -3   3   8       82.74       82.13      4.81 o 
  -2   3   8      188.09      193.03      7.91 o 
  -1   3   8      131.06      122.99      3.87 o 
   0   3   8        4.39        3.06      0.59 o 
   1   3   8      252.99      234.36      5.94 o 
   2   3   8        0.67        3.25      1.37 o 
   3   3   8        0.00       -0.23      1.27 o 
   4   3   8       21.79       23.96      3.27 o 
  -6   4   8        1.51        4.91      2.46 o 
  -5   4   8        2.03        1.39      1.38 o 
  -4   4   8       40.80       45.49      3.88 o 
  -3   4   8        9.88       13.34      2.22 o 
  -2   4   8       55.38       48.10      2.94 o 
  -1   4   8        8.81       11.20      1.36 o 
   0   4   8        5.28        4.76      1.07 o 
   1   4   8       24.37       32.59      2.95 o 
   2   4   8        8.16       10.12      1.71 o 
   3   4   8        0.05        1.19      0.98 o 
   4   4   8        1.37        2.88      1.80 o 
  -5   5   8        1.01        2.76      1.46 o 
  -4   5   8       61.60       58.96      4.44 o 
  -3   5   8       80.11       84.87      4.96 o 
  -2   5   8       19.90       19.45      1.35 o 
  -1   5   8      317.10      286.90      5.83 o 
   0   5   8        9.52       10.86      1.29 o 
   1   5   8        2.62        4.13      1.30 o 
   2   5   8       27.54       26.07      2.38 o 
   3   5   8        0.05        1.11      1.00 o 
   4   5   8       20.75       18.43      4.15 o 
  -5   6   8        9.49        5.96      1.75 o 
  -4   6   8        3.39        7.27      5.72 o 
  -3   6   8       86.32       85.33      7.95 o 
  -2   6   8       98.99       82.36      4.48 o 
  -1   6   8        5.93        7.43      1.25 o 
   0   6   8       54.92       54.69      2.76 o 
   1   6   8        4.78        4.18      1.45 o 
   2   6   8       41.79       36.78      2.74 o 
   3   6   8        1.32        2.59      1.36 o 
   4   6   8        3.30        3.09      1.64 o 
  -5   7   8        9.06       10.65      2.12 o 
  -4   7   8       32.92       34.30      5.88 o 
  -3   7   8        4.19        7.30      1.92 o 
  -2   7   8       28.95       25.92      2.68 o 
  -1   7   8       83.53       80.32      3.01 o 
   0   7   8       80.02       74.04      3.13 o 
   1   7   8       61.66       59.76      2.96 o 
   2   7   8        9.63        6.58      1.39 o 
   3   7   8        2.49        2.75      1.16 o 
   4   7   8        1.98        1.84      1.44 o 
  -5   8   8       17.29       16.53      2.56 o 
  -4   8   8        0.04        0.79      1.17 o 
  -3   8   8        6.58        8.39      1.87 o 
  -2   8   8       35.41       35.97      3.20 o 
  -1   8   8       59.19       56.35      2.81 o 
   0   8   8        0.23        0.61      0.71 o 
   1   8   8        4.59        3.37      0.99 o 
   2   8   8        9.52        8.77      1.22 o 
   3   8   8        0.73        1.38      1.13 o 
  -5   9   8        4.46        3.19      2.41 o 
  -4   9   8        0.32        0.08      2.20 o 
  -3   9   8        7.39       15.48      4.81 o 
  -2   9   8       64.45       69.39      5.71 o 
  -1   9   8        0.09        0.09      0.84 o 
   0   9   8       50.02       53.54      2.71 o 
   1   9   8        1.04        1.20      0.97 o 
   2   9   8        0.33        0.71      1.68 o 
   3   9   8        8.42        7.98      1.63 o 
  -5  10   8        1.50        2.81      1.45 o 
  -4  10   8        2.54        3.51      1.50 o 
  -3  10   8       74.71       69.09      4.71 o 
  -2  10   8       63.77       62.84      4.17 o 
  -1  10   8        8.52        7.90      1.37 o 
   0  10   8       90.62       99.06      3.55 o 
   1  10   8       63.22       65.08      4.12 o 
   2  10   8        0.19       -0.56      1.22 o 
   3  10   8        2.79        2.23      1.05 o 
  -5  11   8        1.86        1.86      2.17 o 
  -4  11   8        4.02        2.38      1.53 o 
  -3  11   8        0.05        5.40      1.73 o 
  -2  11   8        8.86       15.79      2.40 o 
  -1  11   8       80.63       73.04      4.13 o 
   0  11   8       35.61       33.28      2.53 o 
   1  11   8        2.43        1.88      1.72 o 
   2  11   8       10.42       12.22      2.18 o 
   3  11   8        0.04       -0.09      1.11 o 
  -5  12   8        3.42        2.73      1.42 o 
  -4  12   8        0.73        2.61      1.46 o 
  -3  12   8        1.95        1.17      1.09 o 
  -2  12   8        8.52       14.38      3.67 o 
  -1  12   8        6.77        9.78      2.04 o 
   0  12   8       39.65       38.74      5.05 o 
   1  12   8       12.42       13.72      2.07 o 
   2  12   8        0.48        2.20      1.28 o 
   3  12   8        5.61        4.16      1.64 o 
  -5  13   8        0.88        3.63      1.50 o 
  -4  13   8        0.93        2.25      1.48 o 
  -3  13   8        3.01        1.29      0.95 o 
  -2  13   8       12.77       15.81      2.29 o 
  -1  13   8        0.29        1.85      1.98 o 
   0  13   8        1.29        7.01      3.15 o 
   1  13   8        0.22       -0.42      1.48 o 
   2  13   8        2.58        5.36      2.42 o 
   3  13   8        0.04       -0.25      1.38 o 
  -4  14   8        2.26        7.18      2.05 o 
  -3  14   8       12.75       11.31      1.84 o 
  -2  14   8       41.65       40.16      3.57 o 
  -1  14   8       10.92        6.65      2.29 o 
   0  14   8       80.69       84.60      7.84 o 
   1  14   8       32.58       46.77      6.02 o 
   2  14   8       13.33       16.69      3.69 o 
   3  14   8        1.17        3.74      2.36 o 
  -4  15   8        1.29        1.51      2.48 o 
  -3  15   8        0.32        0.35      0.81 o 
  -2  15   8       18.07       18.66      3.92 o 
  -1  15   8        0.40        0.85      1.46 o 
   0  15   8        7.78       11.67      3.65 o 
   1  15   8        5.35       10.04      3.20 o 
   2  15   8        0.00        0.64      1.63 o 
  -4  16   8        0.52       -0.36      1.30 o 
  -3  16   8        0.43       -0.94      1.01 o 
  -2  16   8        1.83        2.91      1.89 o 
  -1  16   8        0.01        2.03      2.27 o 
   0  16   8        1.69        5.73      2.77 o 
   1  16   8       31.55       38.81      5.65 o 
   2  16   8        3.17        2.61      1.84 o 
  -4  17   8        0.52        2.75      1.36 o 
  -3  17   8        1.42        1.05      0.79 o 
  -2  17   8       10.40       11.78      3.62 o 
  -1  17   8       13.73       12.38      3.59 o 
   0  17   8       15.49       17.58      3.96 o 
   1  17   8        3.23        3.61      2.48 o 
   2  17   8        0.49        5.47      2.81 o 
  -3  18   8        2.50        4.63      1.47 o 
  -2  18   8        0.77        3.72      2.44 o 
  -1  18   8       15.13       14.85      3.77 o 
   0  18   8        4.82        3.95      2.51 o 
   1  18   8       29.51       37.76      5.94 o 
   2  18   8        9.67        8.46      2.89 o 
  -3  19   8        1.43        2.75      1.50 o 
  -2  19   8        0.28       -1.07      1.57 o 
  -1  19   8        0.50        5.28      2.49 o 
   0  19   8        1.05        0.53      1.59 o 
   1  19   8        6.64        8.61      3.34 o 
  -3  20   8        0.01       -2.38      1.81 o 
  -2  20   8        5.77        0.20      1.42 o 
  -1  20   8        6.42        9.06      3.45 o 
   0  20   8        1.49        3.90      2.50 o 
   1  20   8        0.08        3.57      2.22 o 
  -1  21   8        1.94        5.47      2.74 o 
   0  21   8        0.49       -0.85      2.45 o 
  -5   1   9        0.89        0.26      1.01 o 
  -4   1   9        6.02        6.25      1.69 o 
  -3   1   9        0.16        0.52      1.62 o 
  -2   1   9       15.97       15.71      2.25 o 
  -1   1   9       43.24       30.74      2.71 o 
   0   1   9        3.62        3.67      0.88 o 
   1   1   9        8.46        8.40      1.31 o 
   2   1   9       12.09       13.02      2.25 o 
   3   1   9        3.43        4.41      1.86 o 
  -5   2   9        2.68        2.31      1.43 o 
  -4   2   9       16.47       14.42      2.24 o 
  -3   2   9       39.40       36.93      3.39 o 
  -2   2   9        3.45        4.87      1.60 o 
  -1   2   9       27.58       22.62      1.87 o 
   0   2   9      140.06      126.79      5.08 o 
   1   2   9       14.32       10.23      1.34 o 
   2   2   9        8.66        9.18      1.97 o 
   3   2   9        2.74        1.60      1.25 o 
  -5   3   9        4.82        5.20      1.76 o 
  -4   3   9       11.51        9.94      2.48 o 
  -3   3   9        0.78        1.11      2.57 o 
  -2   3   9       79.47       70.03      4.47 o 
  -1   3   9        7.04        4.03      0.96 o 
   0   3   9       12.77       12.83      1.78 o 
   1   3   9       15.44       12.87      1.52 o 
   2   3   9        0.46        1.13      0.85 o 
   3   3   9        5.81        5.69      1.56 o 
  -5   4   9        0.98        5.24      1.97 o 
  -4   4   9        4.58        4.78      1.65 o 
  -3   4   9       37.73       40.90      3.65 o 
  -2   4   9       14.38       13.33      2.12 o 
  -1   4   9       20.48       16.27      1.60 o 
   0   4   9       64.03       56.70      2.89 o 
   1   4   9        9.57       10.01      1.43 o 
   2   4   9        1.38        1.05      0.78 o 
   3   4   9        0.72        3.12      1.65 o 
  -5   5   9        0.56        2.11      1.34 o 
  -4   5   9        8.76        7.14      1.84 o 
  -3   5   9       17.61       19.01      2.57 o 
  -2   5   9        0.20       -0.62      1.02 o 
  -1   5   9       52.65       54.12      2.75 o 
   0   5   9        2.31        5.13      1.27 o 
   1   5   9       24.79       25.92      2.63 o 
   2   5   9        0.37        1.09      0.86 o 
   3   5   9       15.41       19.24      4.44 o 
  -5   6   9        3.48        0.60      1.17 o 
  -4   6   9        7.98        5.07      3.68 o 
  -3   6   9       16.05       16.65      2.39 o 
  -2   6   9       40.08       33.52      2.56 o 
  -1   6   9       60.51       53.97      2.76 o 
   0   6   9        0.72        0.10      0.86 o 
   1   6   9       10.67        9.96      1.65 o 
   2   6   9       13.05       10.13      1.67 o 
   3   6   9        4.02        4.44      1.90 o 
  -5   7   9        0.07        0.01      1.17 o 
  -4   7   9        1.57        2.92      1.63 o 
  -3   7   9        0.03       -0.68      1.03 o 
  -2   7   9        1.13        0.66      0.95 o 
  -1   7   9       89.43       87.09      4.75 o 
   0   7   9       12.09       11.30      1.63 o 
   1   7   9        5.98        6.48      1.62 o 
   2   7   9       12.76       15.35      1.92 o 
   3   7   9        0.31        0.54      0.92 o 
  -5   8   9        2.15        1.52      1.64 o 
  -4   8   9       15.49       16.03      2.59 o 
  -3   8   9        9.48       11.58      2.09 o 
  -2   8   9       35.50       30.45      2.97 o 
  -1   8   9       49.90       47.89      3.57 o 
   0   8   9       23.59       25.86      1.99 o 
   1   8   9       13.40       14.88      2.08 o 
   2   8   9        0.63        1.01      1.29 o 
   3   8   9        3.13        5.06      1.44 o 
  -5   9   9        4.15        4.45      2.03 o 
  -4   9   9        1.56        4.60      1.74 o 
  -3   9   9        0.00        0.06      1.92 o 
  -2   9   9        1.31       -0.20      0.93 o 
  -1   9   9       28.36       31.27      3.96 o 
   0   9   9       47.36       46.49      2.69 o 
   1   9   9        0.81        2.14      1.38 o 
   2   9   9       14.51       17.84      2.06 o 
   3   9   9        1.02        4.93      1.75 o 
  -5  10   9        3.68        3.14      1.16 o 
  -4  10   9        8.60        9.94      2.09 o 
  -3  10   9       11.83       14.59      2.29 o 
  -2  10   9       34.71       34.03      3.26 o 
  -1  10   9       44.49       39.94      3.31 o 
   0  10   9        9.41       12.53      3.19 o 
   1  10   9        2.04        2.38      1.11 o 
   2  10   9        0.35        1.43      1.05 o 
   3  10   9        1.06        3.26      1.68 o 
  -4  11   9        0.34        1.96      1.33 o 
  -3  11   9       18.56       16.12      3.27 o 
  -2  11   9        1.45        3.81      1.86 o 
  -1  11   9        5.89        7.54      1.70 o 
   0  11   9       47.17       58.24      6.38 o 
   1  11   9        4.37        5.46      1.48 o 
   2  11   9        0.72        1.40      1.33 o 
  -4  12   9        0.04        1.26      1.19 o 
  -3  12   9        5.05        3.30      0.96 o 
  -2  12   9       21.83       20.53      2.73 o 
  -1  12   9       42.11       38.03      3.18 o 
   0  12   9       13.21       15.74      3.90 o 
   1  12   9        0.23        1.35      1.76 o 
   2  12   9        2.49        4.68      1.68 o 
  -4  13   9        1.74        2.33      1.40 o 
  -3  13   9        0.41        1.10      0.99 o 
  -2  13   9        7.21        5.60      1.51 o 
  -1  13   9        4.83        5.66      2.74 o 
   0  13   9        6.73        6.94      2.49 o 
   1  13   9        8.50        7.96      2.52 o 
   2  13   9        6.87        8.40      2.72 o 
  -4  14   9        3.49        1.72      1.26 o 
  -3  14   9        7.65        8.97      1.80 o 
  -2  14   9        1.70        0.45      1.56 o 
  -1  14   9        0.00        2.27      1.97 o 
   0  14   9       12.44       12.38      3.28 o 
   1  14   9        0.00       -1.21      1.94 o 
   2  14   9        0.58        0.37      1.59 o 
  -4  15   9        4.84        4.36      1.59 o 
  -3  15   9        3.15        2.76      1.18 o 
  -2  15   9        0.48       -0.06      1.24 o 
  -1  15   9        2.95        2.04      1.44 o 
   0  15   9        0.17        1.00      1.73 o 
   1  15   9       11.84       19.50      4.24 o 
   2  15   9        4.42        2.95      1.76 o 
  -3  16   9        5.63        5.66      1.32 o 
  -2  16   9        1.20        1.73      1.78 o 
  -1  16   9        0.00       -0.52      1.38 o 
   0  16   9        6.43       10.27      3.36 o 
   1  16   9        7.71        7.17      2.45 o 
  -3  17   9        2.81        4.15      1.33 o 
  -2  17   9        0.26       -0.05      2.10 o 
  -1  17   9        0.01        2.66      2.13 o 
   0  17   9        1.49       -2.93      2.53 o 
   1  17   9        0.18        2.78      2.26 o 
  -2  18   9        0.39       -1.18      2.09 o 
  -1  18   9        0.51        0.40      1.27 o 
   0  18   9        1.53        3.42      2.17 o 
  -1  19   9        0.09        0.51      2.01 o 
   0  19   9        1.98        1.34      1.50 o 
  -4   0  10        0.16        4.72      2.66 o 
  -3   0  10       61.97       74.82      7.17 o 
  -2   0  10       64.06       60.10      6.32 o 
  -1   0  10       37.79       42.48      5.09 o 
   0   0  10       85.20       74.66      6.19 o 
   1   0  10       22.66       22.63      3.75 o 
   2   0  10       10.27       11.78      3.26 o 
  -4   1  10       28.34       25.58      3.19 o 
  -3   1  10       15.62       19.28      2.76 o 
  -2   1  10       13.95       13.18      2.34 o 
  -1   1  10       48.12       47.91      2.52 o 
   0   1  10        3.21        1.84      1.04 o 
   1   1  10        0.11        0.90      1.31 o 
   2   1  10        0.62        1.10      1.38 o 
  -4   2  10        0.43        2.31      3.03 o 
  -3   2  10       11.37       10.25      2.08 o 
  -2   2  10        9.27       12.19      2.13 o 
  -1   2  10       16.31       19.84      1.83 o 
   0   2  10       39.53       39.72      4.59 o 
   1   2  10       35.69       33.97      3.32 o 
   2   2  10        6.55        7.74      1.97 o 
  -4   3  10        0.16        0.02      1.00 o 
  -3   3  10        7.79        4.77      1.55 o 
  -2   3  10       41.42       39.39      3.62 o 
  -1   3  10       54.72       50.45      2.86 o 
   0   3  10       46.53       49.03      2.88 o 
   1   3  10        0.05        2.79      1.42 o 
   2   3  10        3.68        5.27      1.73 o 
  -4   4  10        0.13       -1.37      1.00 o 
  -3   4  10        0.73       -0.57      1.24 o 
  -2   4  10       19.22       27.30      3.11 o 
  -1   4  10       35.70       35.87      3.22 o 
   0   4  10       14.86       16.13      1.78 o 
   1   4  10       40.03       43.02      3.73 o 
   2   4  10        4.53        3.79      3.75 o 
  -4   5  10        0.07        0.50      2.75 o 
  -3   5  10        9.94       10.44      1.97 o 
  -2   5  10       19.35       25.09      3.06 o 
  -1   5  10        0.11        1.46      0.98 o 
   0   5  10        1.09        2.50      0.86 o 
   1   5  10        2.51        2.31      1.01 o 
   2   5  10        0.53       -0.21      1.82 o 
  -4   6  10        2.15        5.85      1.76 o 
  -3   6  10        0.73        0.11      0.97 o 
  -2   6  10       61.90       62.64      3.67 o 
  -1   6  10       46.27       49.79      3.74 o 
   0   6  10        6.66        9.57      1.38 o 
   1   6  10        4.56        3.34      1.11 o 
   2   6  10        5.01        2.79      1.15 o 
  -4   7  10        1.39        4.47      1.77 o 
  -3   7  10        7.49        5.65      1.75 o 
  -2   7  10       20.30       17.17      2.09 o 
  -1   7  10        4.30        4.55      1.15 o 
   0   7  10        0.00        0.83      0.88 o 
   1   7  10       15.18       13.55      3.86 o 
   2   7  10        0.42        1.43      1.17 o 
  -4   8  10        0.05        2.49      1.59 o 
  -3   8  10        2.20        2.87      1.09 o 
  -2   8  10        0.61        0.29      0.88 o 
  -1   8  10       11.21        9.73      2.75 o 
   0   8  10       11.58       14.78      2.54 o 
   1   8  10        1.20        0.21      1.01 o 
   2   8  10        8.90        7.96      1.60 o 
  -4   9  10        1.82        5.71      2.00 o 
  -3   9  10        4.72        6.05      3.54 o 
  -2   9  10        0.01        0.45      1.07 o 
  -1   9  10       10.38       11.53      2.00 o 
   0   9  10        5.03        5.68      2.09 o 
   1   9  10        7.21       10.90      2.84 o 
   2   9  10       20.23       20.25      2.38 o 
  -4  10  10        4.81        5.02      1.77 o 
  -3  10  10        3.33        2.88      1.87 o 
  -2  10  10        2.47        2.84      1.27 o 
  -1  10  10        5.20        5.93      1.50 o 
   0  10  10        8.31        4.70      2.03 o 
   1  10  10        0.25       -1.99      1.82 o 
   2  10  10        0.11        1.01      1.31 o 
  -4  11  10        1.52        1.45      1.46 o 
  -3  11  10        4.36        5.28      1.88 o 
  -2  11  10        4.30        6.13      1.66 o 
  -1  11  10        0.01       -1.03      1.44 o 
   0  11  10        0.65       -0.49      1.31 o 
   1  11  10        1.04       -0.55      1.82 o 
  -4  12  10        3.92        2.24      2.08 o 
  -3  12  10        6.41        4.72      1.70 o 
  -2  12  10        0.33        3.16      2.26 o 
  -1  12  10        0.81        3.64      2.39 o 
   0  12  10        3.94        3.41      2.14 o 
   1  12  10        0.50        1.89      1.86 o 
  -3  13  10        1.57        1.04      2.16 o 
  -2  13  10        6.99        7.96      3.35 o 
  -1  13  10        0.17        1.39      2.00 o 
   0  13  10       10.63       11.56      3.34 o 
   1  13  10        8.44       11.14      3.34 o 
  -3  14  10        0.00       -1.30      1.21 o 
  -2  14  10        0.05        1.60      2.08 o 
  -1  14  10        6.55        7.04      2.81 o 
   0  14  10        0.11       -0.21      1.97 o 
   1  14  10        7.34        8.57      3.18 o 
  -3  15  10        0.55       -0.16      1.16 o 
  -2  15  10       10.76       14.71      4.10 o 
  -1  15  10        2.86        5.61      3.22 o 
   0  15  10        8.07        7.21      2.70 o 
  -2  16  10        0.33        0.81      2.00 o 
  -1  16  10        1.16        1.70      1.93 o 
   0  16  10        2.66        3.54      1.95 o 
  -1  17  10        2.45        2.58      2.22 o 
  -4   1  11        0.34        2.58      2.22 o 
  -3   1  11        1.27        2.83      1.62 o 
  -2   1  11        0.00        1.78      1.31 o 
  -1   1  11       10.60        7.04      1.65 o 
   0   1  11        1.86        2.43      1.01 o 
   1   1  11        4.27        3.73      1.60 o 
  -4   2  11       14.81       17.28      2.83 o 
  -3   2  11        0.56       -0.23      1.14 o 
  -2   2  11        4.56        2.79      1.32 o 
  -1   2  11        1.43        2.10      1.01 o 
   0   2  11        1.45        3.65      1.30 o 
   1   2  11        0.00        1.10      1.02 o 
  -4   3  11        0.86        2.39      1.41 o 
  -3   3  11        2.93        3.82      2.44 o 
  -2   3  11        3.75        3.20      1.22 o 
  -1   3  11        3.66        5.60      2.20 o 
   0   3  11        0.13        1.02      0.87 o 
   1   3  11        1.24        3.34      1.54 o 
  -4   4  11        1.09        4.00      2.65 o 
  -3   4  11        1.41        1.21      1.16 o 
  -2   4  11        0.06        0.61      1.42 o 
  -1   4  11        0.02       -1.69      1.12 o 
   0   4  11        0.02        1.21      1.70 o 
   1   4  11        0.55        4.24      1.93 o 
  -4   5  11        2.52        2.91      1.91 o 
  -3   5  11        0.58       -0.37      1.01 o 
  -2   5  11        0.35       -1.20      4.21 o 
  -1   5  11        0.01        0.53      0.75 o 
   0   5  11        6.03        5.02      2.14 o 
   1   5  11        0.85       -1.39      1.29 o 
  -4   6  11        3.45        3.79      2.41 o 
  -3   6  11       10.15       10.24      2.07 o 
  -2   6  11        1.25        0.01      1.01 o 
  -1   6  11        0.80        0.17      0.87 o 
   0   6  11        0.09        2.49      1.44 o 
   1   6  11        5.90        5.98      2.03 o 
  -3   7  11        0.33        0.66      1.01 o 
  -2   7  11        7.61        7.21      1.40 o 
  -1   7  11        3.50        1.47      0.86 o 
   0   7  11       29.80       32.40      4.79 o 
   1   7  11        3.88        6.25      2.91 o 
  -3   8  11       17.84       15.25      2.56 o 
  -2   8  11        1.14        3.67      1.27 o 
  -1   8  11        0.00        0.89      1.28 o 
   0   8  11        0.27        0.29      1.23 o 
   1   8  11        0.72        0.44      1.60 o 
  -3   9  11        0.20        2.03      1.94 o 
  -2   9  11        4.26        4.02      1.21 o 
  -1   9  11        0.07        0.85      1.30 o 
   0   9  11        0.01       -0.12      1.34 o 
  -3  10  11        2.65        5.50      2.66 o 
  -2  10  11        0.85        2.27      1.17 o 
  -1  10  11        4.86        2.72      2.10 o 
   0  10  11        0.09        0.22      1.15 o 
  -3  11  11        0.17        4.87      2.59 o 
  -2  11  11        1.56        0.76      1.10 o 
  -1  11  11        7.60        4.47      2.26 o 
   0  11  11        0.10        2.34      1.83 o 
  -2  12  11        9.13       10.07      3.21 o 
  -1  12  11        0.06       -0.53      1.74 o 
   0  12  11        3.10        2.30      1.69 o 
  -2  13  11        0.13       -1.44      2.10 o 
  -1  13  11        9.14        7.44      2.97 o 
  -3   0  12        0.30       -1.27      1.79 o 
  -2   0  12        2.12        4.01      2.08 o 
  -1   0  12        0.50       -1.40      1.71 o 
   0   0  12        0.20       -1.14      1.43 o 
  -3   1  12        0.26        0.00      3.57 o 
  -2   1  12        0.18       -0.54      1.03 o 
  -1   1  12        0.02       -0.23      1.07 o 
   0   1  12        1.34        0.73      0.86 o 
  -3   2  12        0.41       -1.55      1.98 o 
  -2   2  12        2.42        5.08      1.47 o 
  -1   2  12        0.05       -1.29      1.11 o 
   0   2  12        0.43       -0.46      1.28 o 
  -2   3  12        0.49        2.23      1.33 o 
  -1   3  12        0.07        1.25      2.19 o 
   0   3  12        4.05        1.99      1.69 o 
  -2   4  12        0.62        0.92      0.97 o 
  -1   4  12        0.63        0.18      1.21 o 
   0   4  12        0.13        1.41      1.34 o 
  -2   5  12        0.85        0.33      1.17 o 
  -1   5  12        1.27        2.39      1.47 o 
  -2   6  12        1.43        1.08      1.32 o 
  -1   6  12        2.63        1.45      1.12 o 
  -2   7  12        0.16        1.99      1.76 o 
                                                 
